# Supplementary material for: Evolution, Structural and Functional Characteristics of the MADS-box Gene Family and Gene Expression Through Methyl Jasmonate Regulation in Panax ginseng C.A. Meyer
Source: Plants (Basel). 2024 Dec 21;13(24):3574. doi: 10.3390/plants13243574 (PMC11677711; doi:10.3390/plants13243574)
Supplement: Supplementary file 1 [file plants-13-03574-s001.zip]

Archive with 7 entries (6 files):
- plants-3325556-supplementary/
- plants-3325556-supplementary/Figure S1. Functional category level 2.pptx
- plants-3325556-supplementary/Figure S2. Gene network_14 tissues.pptx
- plants-3325556-supplementary/Figure S3. PgMADS WGCNA.pptx
- plants-3325556-supplementary/Figure S4. correlation-MeJA.pptx
- plants-3325556-supplementary/Table S1. Sequences of PgMADS genes.xlsx
- plants-3325556-supplementary/Table S2. PgMADS genes in the Phylogenetics tree.xlsx
