# Supplementary material for: Evolution, Structural and Functional Characteristics of the MADS-box Gene Family and Gene Expression Through Methyl Jasmonate Regulation in Panax ginseng C.A. Meyer
Source: Plants (Basel). 2024 Dec 21;13(24):3574. doi: 10.3390/plants13243574 (PMC11677711; doi:10.3390/plants13243574)
Supplement: Supplementary file 1 [file plants-13-03574-s001.zip › plants-3325556-supplementary/Table S1. Sequences of PgMADS genes.xlsx]

## Sheet: Gene Sequences
Table S1. Identified PgMADS gene transcripts in ginseng and their sequences.
Gene ID	Seq. length (bp)	Sequence
PgMADS01-01	221	GTAAATTATCCACCTTTGCTTTCAGTTTAAGGTACTCATTGCGGCTGTTCTGGACTAACTCGTTCTCTTTGTTCTGTACAGCAGTATCTGGGCCTGCATAACTGTTTTTTTCGTACCTCTCAAGTGTTCTCGTGATGCTCGGTCCGCTACAGAACTCGTATAGCTTGCCGCGGTTGGAGAAGACGATGAGCGCGACTTCGGCGTCGCAGAGCACGGAGAGC
PgMADS01-02	775	CGAGAATTAAGTGGATAGTTTCCATGTTCATCACAAATGTTACACACATACTTGCCATGCAAGAACCTTAAAGTACACTCCAAGCACAACGTATAGCACAGGCAGCTGCATGCGGCCATGCTTATTAATTCGGAATTGCGCAGTAGTTCGATCTCATGGCAACCACGGGGGCAGGAAGGTGGTCATGCATGAGCTAGTCAGTGCCTCTGAAGGATACCCTATCTGAAGGGTGGGTTCACCAGCACCATCGAGGGGATGGAAGAAGTTATTGCCATTGAGCTGCTGCGGCTGCACTTCAGAATGCCGCTCGCTTTGCTCCCACGCATGCTGCCATATAACCTGGTTGCTCTCCTCCAGTCTTCTTCGAAGACACTTATTTGCTTCACAAAACATTTGTTC…
PgMADS02-01	315	CCGATCAATCACTGACTTCATGCTTGTGCTAGCGAAATCGTAAAGCCTGCCAGTGCTAGAGAAGATCACGACTCCAACCTCCGCGTCACAGAGGATCGCCAGCTCTTTCGCCTTCTTCAACAGTCCATTCCTCCTCTTGGAAAAAGTCACTTGCCTGCTTGTCGAATTATCGATTCTTCTAATCACAATCTTACCTCTCCCCATACTTACTTTTTCCTAATCGATCTTTGGATGGTTGTTTTGATGGAGACAAAAGGAGGGGAGCTTTCAGTTTTGGGCAGTTTTTCTGGATTCACATCGTCTTCCTAAATGAGG
PgMADS02-02	404	CAGACATGCAGCTATGGTAATATATATATATAAAGGACAACAATAGAACAAATTATGTAAACGCATATAATAGATGACTGAGATAATAACTTGAACAATAAAAATAAGGACCTTGTGCTAGCGAAATCGTAAAGCCTGCCAGTGCTAGAGAAGATCACGACTCCAACCTCCGCGTCACAGAGGATCGCCAGCTCTTTCGCCTTCTTCAACAGTCCATTCCTCCTCTTGGAAAAAGTCACTTGCCTGCTTGTCGAATTATCGATTCTTCTAATCACAATCTTACCTCTCCCCATACTTACTTTTTCCTAATCGATCTTTGGATGGTTGTTTTGATGGAGACAAAAGGAGGGGAGCTTTCAGTTTTGGGCAGTTTTTCTGGATTCACATCGTCTTCCTAAA…
PgMADS03	244	TAATTCATAGGCCTTCTTGAGCAAACCGTTGCGGCGCTTGCAGAAAGTGACCTGACGATTCGTCGTGTTTTCGATCCGCTTGATCTCAATCTTTCCCCTACCCAATTTTTTCTGGGGGAATATATCCCCAGATTGATTATTGGGAAATGACATAGTTGCAGCTAGCTAGCTACTAGCTGATTCAAAAATTTCAAGCACAAAAAAATCAGTATGCAAATAATTCATTAGCCCTTTTGTCTAATTG
PgMADS04	769	GCTGCTCAAGAAGGCCTTCGAGCTGGGCGTCCTCTGCGACGCCGAGGTCGCCCTCATCGTCTTCTCCCCCCGCGGCCGCCTCTACGAGTACGCCTCCGCGCCAGATTTGCAGAAAACGATTGATCGCTATCTGAACCACACAAAAGGGACATCTGCCAATGAGAAAACTGTTGAGCAACCAGCTGCTGGCGTCCAGATGTGTAGATCCGAAGCTACCGCCTTGAAGCACAAGATAGACGCAATTGAGGCATACCAGAGGAAGCTATCTGGAGAAGGACTGGGGTCCTGTTCGGCCCATGAGCTGCAAGAGCTGGAGCTGCAGCTGGAGAAGAGCCTAAGCTGCATCCGGCAAAAGAAGCAACAGAAAATGCTGGATAAAATCTTGGAGCTGAAGGAGAA…
PgMADS05	307	AACACATCCATCTCCTCCCTCCCTCCCTCCACCAGATTAAGCCTGGCCGCCGCTGCGCTCCTCCGCCTCCCCCTCGTCTCTCCCAGATCCGCCCGTCCGTCGATCCATGGCGCCGTCGTCGCCGGCGGCGGCGGCGGTGGCGGAGGGAGACGAGCAGCAGCAGCAGCAGATCGTGGCGGCGGCGGCGGCGGCCAAGAAGGGCGGCGGGAAGAGGGGCCGGCGCGAGATGCGGCGGATCGAGGACGCCACCAGCCGCCAGGTGACCTTCTCCAAGCGCCGGAGCGGGCTGCTCAAGAAGGCCTTCGAG
PgMADS06	279	ATCTGTTTTATGTGATGCTGATATCGGTGTCATGGTGTTTTCTCCTCATGGAAAGGTTTATGAGCTAGCTACCAACGGGAACATGCAAGGCTTAATTGAGAGGTACAAGGGTAGCAACACAGAAGCACATGGTGAAAGTAGCGAGCAGAACAAACCCGAGGTAATACAGCAAGAGGTACTACTCTTAAGGCAAGAAATTGACTTGCTTCAAAAGGGCTTAAGGTACATGTATGGAGAGAATGATATAAACCACATGAATCTCAATGAGCTGCAAGCCCG
PgMADS07-01	1143	AATTAATGATAACAAACAATGAATAGAAACAAGTTTTCATATTATAATATAAACAGTTAATAAACTAATCCAAATAAACCTTTAATTATTAATAATTAAGCATATATGTCAAATTAGATCTATGAAATCCCAACCAAAAACCTAATACCCTGAAACTAAAGCACCTTATTTCTACTTAAATCCCTAAAATCACTCGTCAATTTTCATCTTATAATCCGCAATTTGCAGTCCTCATAATCATCCAACTGAGCACCCCCTATTTGACTCCAACCAGTACTTGCCCAATTAGGGTACTCCATATAGTAATGTGGCAAAGCCTGCTGCATAGCGTCCTCGTCGTAATAACGCATTGGAGGTGCCCTAATCAAATTGTTCACATAATTCATACTGTCCACCATT…
PgMADS07-02	1045	AATTAATGATAACAAACAATGAATAGAAACAAGTTTTCATATTATAATATAAACAGTTAATAAACTAATCCAAATAAACCTTTAATTATTAATAATTAAGCATATATGTCAAATTAGATCTATGAAATCCCAACCAAAAACCTAATACCCTGAAACTAAAGCACCTTATTTCTACTTAAATCCCTAAAATCACTCGTCAATTTTCATCTTATAATCCGCAATTTGCAGTCCTCATAATCATCCAACTGAGCACCCCCTATTTGACTCCAACCAGTACTTGCCCAATTAGGGTACTCCATATAGTAATGTGGCAAAGCCTGCTGCATAGCGTCCTCGTCGTAATAACGCATTGGAGGTGCCCTAATCAAATTGTTCACATAATTCATACTGTCCACCATT…
PgMADS08	846	CATTTTCATAACAAATTAAATCGACATAGAATAAATATTTTTAATTAAATAACAGTAATACTTAGGAACAAAATAAAGCCGTGATGCTAAAAAATAAAAATAACCACAAAAGGTCATACATAGGGCAAAAGAATTTAACATCTCTCACTCTCTGAAGGATAATAATTAACCACCAACCGGCATTTGTTGCTGCCCGGCCACGCAGCCTCTAGCCATCACTTCATATATCCGCAGATGGTTGTGGTGGTGGGGCAACCAGTGATGCCACTTGGGCAGGAGTACTCGTACTCATTCCCTTAAGTGACTCATCAATCTGCATATCAATCCCTTTCAACTTTCGATCAACGAGGTCTCCGAGATCATTCAAATCTTTCGAACTCAAGCTCTCCAGTCCTTTTC…
PgMADS09	255	GTCGCGCTCATCATCTTCTCCACCCGCGGCCGCCTCTTCGAGTTCTCCACATCCTCATGCATGTACAAGACACTGGAGCGGTACCGCAGCTGCAACTTCAACTCCGAGGCAACTGCAGCTCCGGAGATTGAACTAAGCAATTACCAGGAGTATTTAAAGCTGAAGACAAGAGTTGAGTTCCTACAGACAACTCAGAGAAATCTTCTTGGCGAGGACTTGGGCCCACTTAACATGAAGGAACTTGAACAGCTTGAG
PgMADS10	874	CAATTTAGTAGAGATAGATTGCTACAATCTTTACAACTTTCCTTATTACAATCTTCGTGATCCTTGACTAGCTAAATTGTTGGGATTTCTCAATTAATAAGGTGAATGTTTTGCCTATATATAGTCAAAACATTCACCTTATTCATCCATTATTATCATTCATACCTAGGCTAGATATTTCACTAACTATTTCTCTCCATGATGATGGGAAAGAAAACCCTAGGCCGCAAGAAAATAGAGATGAAGCAAATAGAAGACACAAGCCACCGCCATATTGCCTTCTCCAAACGCCGAGGCGGCGTCTTCAAGAAAGCAAGCGAGCTTTGCATATTAACCGGTGCAGAAATTGCCATCCTCGTTGAATCTCCGGGTAGCCGACTGTACTCTTTCGGCCACACG…
PgMADS11	357	GCCAGGACTTGATCTGTCGACACGTAGCAATTTCTGGGACCTCTGCAATAAATGAAGCAAGGCCAGAAGAGTTAAGGTTTCAGGCTCCTTTCTTAATTTCTCTCTCCTCTTTTTGCCATCCTCGATCGTTAAATCTCTAGTCCACTACTTTACATAGGAGGGGGAGATGAGGGAAATTAATTAATAAAGAGAGCAAGAGGGCCTAGCTAGCTTAATCAATTTCGCAGATCCATCTGGTGAAAATTAATTTAAGGAAAAGAAAATTAGAAGAAGAAGAAGAATTAATGGGGAAGGGAAGGGTGGAGCTGAAGAGGATTGAGAACAAGATCAATAGGCAGGTAACATTTGCAAAGAGAA
PgMADS12	1069	CATATATATATATATATATATATCCCAAAATATTACAAAACCAAACATAAATAATCCGTTGAAGAAGAGAGAATTCACCAGAATATATATGTTTTGGTTCTGATAATTAAGCAAACATTATACTAGTAGATATATAATTTTAAAAAAAAGGACTTGTGACCTACTCAAGCAAGGCGCAGGTCATGGCAACCAAATCCAGCAGCAGCAGCAGCTCCATGGTAAAGACTATGGTGCAGGTGAAAAGCATAAAGATTGGATACTCCATTTGCAAATGAAACCGTTGAATCGTCGTAGCCTTTATCATCATCATCTACTGATGCATACCTTGGATCTACTTGGCATTTTGCTTCAAAGTCAAGCAGGAGATTTCCATGTCTTTCCTCCAAGTTTCTAACCTTC…
PgMADS13	451	TTGTTCCTTGCTTTTGAGATCAAAGAGCTGATCGAGTAGCATCTGATTCTTTCTTGACCTGATATGCTTCAGGGATACCTCTATCTGGTTCTCCAGCTGCTCGAGCTCCTTCATGCTGAGTGGGCCCAGATCTTCGCCAAGGATGTTTCTTTGTGTAGTCTGGAGAAAATCAACTCTGGTCCTCAACTTCAAGTAGTCCTGGTAGTTAATTTCACTCTCCAGTGGAGCTTTTACTTCCTGTGTGCTGTAGTTGGAGCTGCGGTATCTCTCGAGTGTTTTGTACATGCATGAGGAGCTGGAGAACTCAAAGAGGCGGCCGCGGCCGGAGAAGATGATGAGCGCGACCTCCGCGTCGCACAACAGCGACAGCTCGTACGCCTTCTTGAGCAGCCCGTTGCG…
PgMADS14	820	TGTGTCTCCAACTCTTTTCATAATTAACATATAAACTTAGCTTGAGCTTGTTGTTTGTTTGTTTGTAATTATCATGCCAGGAAGAAAGAGTCAAGGCCGAAGGAAGATTGAGATGAAACCAATCCAATCTGAAAGCGATCGCATGGTTGCTTTCTCTAAGCGTCGTAACGGGCTTTTCAAGAAAGCAAGCGAACTCGCTACTCTTTGCGGAGTAGAGATAGCTATCATTATTTTCTCCTTATCCGGAAAACCTTTCAGCTTCGGAAGTCCGAGTGTTGAATCTGTTCTTGATCGATTTTCTAAGGAAAATAACATGGACGAGCAGTCCGATGACCACCGCCGTATCGCCAGGACTCGACGCGAGGCCAGAATCAAAGATCTCGACCAAGAGCTGGATGA…
PgMADS15-01	578	GGAGAAATATTATGACCCAACACCACCAAAGACTATTATCATTCTCCTCTTTCGCCGCCCCTTTCGCGGCCTTCTTTTTATTCTTCTCAGCCTCCAACTCCTTGGAAACGTCCGAATATTGTTGCTTATGCTTCAAACACTCATGCATGGCCGGATCGAGTTCGAACCCGGATTTCTGCTGACCCGGAGCCCCGGAAGAATTTTCACCGAGGTAGCGCTCCATGACAGTTTCGACATTCGGGTGGCCGAAAGCAAAGACTTGGCCAGCTGGAGACTCCACCAGGATGGCGACCTCGGATCCGGTTAAAATGGAAAATTCGCTTGCCTTGTTGAAAAGTCCGGCCCGGCGCTTGGAGAAGGTGACTTGGCGTTTCTGTAGGTCCTCTATTTTCCTGATCT…
PgMADS15-02	566	GGAGAAATATTATGACCCAACACCACCAAAGACTATTATCATTCTCCTCTTTCGCCGCCTTCTTTTTATTCTTCTCAGCCTCCAACTCCTTGGAAACGTCCGAATATTGTTGCTTATGCTTCAAACACTCATGCATGGCCGGATCGAGTTCGAACCCGGATTTCTGCTGACCCGGAGCCCCGGAAGAATTTTCACCGAGGTAGCGCTCCATGACAGTTTCGACATTCGGGTGGCCGAAAGCAAAGACTTGGCCAGCTGGAGACTCCACCAGGATGGCGACCTCGGATCCGGTTAAAATGGAAAATTCGCTTGCCTTGTTGAAAAGTCCGGCCCGGCGCTTGGAGAAGGTGACTTGGCGTTTCTGTAGGTCCTCTATTTTCCTGATCTCTATCTTTTTGC…
PgMADS16-01	363	AAGTTGCTCTTATCGTCTTCTCCAGCCGCGGCCGCCTTTATGAATATGCTAATAACAGGTTTTTATATTAATTAATTAATACATATATCAACATCTTATATATATAATAGGTTTTCGTAATTACAAGATTTACATTTGCCTTTCTTTCTTCAGGCCTTAATTTCTTTCCCCCATATGTATGTATATATGCGTTCGAGCTTTATAATTAAATTTCCTCTTTCTCTCTTTGGTGCTTGTTCTTTCGAATCCTAGCCATTTGTTTCATACTTTCTTATATGCATAGATCTGGTGCAGCTGAACTTGTACCTAAAACGTGTAATAGCAAGGTAAAAGAAATTAGAAATTAAGATTTGGAAATTAATT
PgMADS16-02	284	AAGTTGCTCTTATCGTCTTCTCCAGCCGCGGCCGCCTTTATGAATATGCTAATAACAGTGTAAGATCAACCATTGACAGGTACAAGAAAGCGTATGCTGATACCTCCAACACAGGATCTGTTTCTGAAGCCAACACTCAGTTCTACCAGCAAGAAGCCTCCAAGCTGCGCCGTGAAATCAAGAGTATACATAATTCAAACAGGAACATTGTGGGTGAAGGTATTGGGTCTTTGAGCTCCAAGGAACTTAAAAATCTTGAAGGCAGATTGGAGAAAGCCATTAGT
PgMADS17-01	1415	CACGCTTATTCATCAGCAGCAAAGAACGGCGCCCATACGCTTCACCATAAAATAAGTACACATAGCCGCAGCAGGCACATATATAGTTTGCACCAATGATACATGTCGCTACAGAGCAAGACAAGATGATACGCTACAAGTTCAGTGACTGAATACCCAGGCACAAAGGTGGACAACCGCGCCATGCAAATGGAGACATAAAACGACAACTCGATCAGGTTAAACTGATCTGGCTTCTACTATGGGATCATTCCAGTCAGCCTATCTTCGAGTGATTCTCCATAGCATTTCACATCTTCTCTCTACCAAGGCAACTCAAGGTGGTCTCCCCACGGTCCTTACTTCCAAGGTAACGCTAGTTTCAGGGATATATCAGAACCGTCATCATTGTCCTGCGAG…
PgMADS17-02	1306	CACGCTTATTCATCAGCAGCAAAGAACGGCGCCCATACGCTTCACCATAAAATAAGTACACATAGCCGCAGCAGGCACATATATAGTTTGCACCAATGATACATGTCGCTACAGAGCAAGACAAGATGATACGCTACAAGTTCAGTGACTGAATACCCAGGCACAAAGGTGGACAACCGCGCCATGCAAATGGAGACATAAAACGACAACTCGATCAGGTTAAACTGATCTGGCTTCTACTATGGGATCATTCCAGTCAGCCTATCTTCGAGTGATTCTCCATAGCATTTCACATCTTCTCTCTACCAAGGCAACTCAAGGTGGTCTCCCCACGGTCCTTACTTCCAAGGTAACGCTAGTTTCAGGGATATATCAGAACCGTCATCATTGTCCTGCGAG…
PgMADS17-03	1261	TCTTCTTATGTTGAAATCAATATGCCACTGTGCCAGTGGTTGATTTACTTGCAGGGGTTGAAGCAACTCAGAGTTCTGATGGACACTCAGGGGTCTACTAAAACCTTACAGCACAGGACAAGGACGGGAAAAACCAGTAGCAGGTAATATCAAAAGAACCTGTTCTCTTATTGTGCCACACTATACTATATAACAGAAGCCAGCCTTCTTTTAGATTACACACATCATCCAGCGCACTCAAACTGTTTATTCGATGCAGCGCGCGGTTCGATTCAGGAGCTTGTTGTGACCAAGCAACTTTGCTTCAGATAATTTCCAGCCAATCACTTTGAGTTGAAGAGTGGTAATCCGAGCCTGAGAGACGTATCGGAGCTGTCCTCGGTGTCGAGGGGAGGGCGC…
PgMADS17-04	1206	CGGCATGGTACATACATAACATGGATAGTGTCAACAACGATGAACATCAGGTAGCTCTAAAAGTTTAGTCAAGATCCTAGCAAACACCAACAGTTAAAACGGGGACATCGCATCATGCAGCCACAAGGATGATAAATCAGGTTAACTGATCTCGCTTCCGCCGCAGGATTATTGCAGCCCAGGTTTGTCCATAACCCCAAGAGCTTCTCCACTGATGCTGCAGCTCCATGAGGAACCGAACGGACGGCAACTGTCGTTACTTCCATGGAAGGCAGGGCAATCCTAATTTCAGGGAAACATCGGAACCATCATCATTATCCTGTGAGCTTCCAGAGTGTAATGCAGTCATGACGGATTCCGAGGACTGTCCATCTTCAGCAACAACATTTTCGGTATCAG…
PgMADS17-05	1152	TCTTCTTATGTTGAAATCAATATGCCACTGTGCCAGTGGTTGATTTACTTGCAGGGGTTGAAGCAACTCAGAGTTCTGATGGACACTCAGGGGTCTACTAAAACCTTACAGCACAGGACAAGGACGGGAAAAACCAGTAGCAGGTAATATCAAAAGAACCTGTTCTCTTATTGTGCCACACTATACTATATAACAGAAGCCAGCCTTCTTTTAGATTACACACATCATCCAGCGCACTCAAACTGTTTATTCGATGCAGCGCGCGGTTCGATTCAGGAGCTTGTTGTGACCAAGCAACTTTGCTTCAGATAATTTCCAGCCAATCACTTTGAGTTGAAGAGTGGTAATCCGAGCCTGAGAGACGTATCGGAGCTGTCCTCGGTGTCGAGGGGAGGGCGC…
PgMADS17-06	1173	CACGCTTATTCATCAGCAGCAAAGAACGGCGCCCATACGCTTCACCATAAAATAAGTACACATAGCCGCAGCAGGCACATATATAGTTTGCACCAATGATACATGTCGCTACAGAGCAAGACAAGATGATACGCTACAAGTTCAGTGACTGAATACCCAGGCACAAAGGTGGACAACCGCGCCATGCAAATGGAGACATAAAACGACAACTCGATCAGGTTAAACTGATCTGGCTTCTACTATGGGATCATTCCAGTCAGCCTATCTTCGAGTGATTCTCCATAGCATTTCACATCTTCTCTCTACCAAGGCAACTCAAGGTGGTCTCCCCACGGTCCTTACTTCCAAGGTAACGCTAGTTTCAGGGATATATCAGAACCGTCATCATTGTCCTGCGAG…
PgMADS17-07	1282	CACGCTTATTCATCAGCAGCAAAGAACGGCGCCCATACGCTTCACCATAAAATAAGTACACATAGCCGCAGCAGGCACATATATAGTTTGCACCAATGATACATGTCGCTACAGAGCAAGACAAGATGATACGCTACAAGTTCAGTGACTGAATACCCAGGCACAAAGGTGGACAACCGCGCCATGCAAATGGAGACATAAAACGACAACTCGATCAGGTTAAACTGATCTGGCTTCTACTATGGGATCATTCCAGTCAGCCTATCTTCGAGTGATTCTCCATAGCATTTCACATCTTCTCTCTACCAAGGCAACTCAAGGTGGTCTCCCCACGGTCCTTACTTCCAAGGTAACGCTAGTTTCAGGGATATATCAGAACCGTCATCATTGTCCTGCGAG…
PgMADS17-08	1097	CGGCATGGTACATACATAACATGGATAGTGTCAACAACGATGAACATCAGGTAGCTCTAAAAGTTTAGTCAAGATCCTAGCAAACACCAACAGTTAAAACGGGGACATCGCATCATGCAGCCACAAGGATGATAAATCAGGTTAACTGATCTCGCTTCCGCCGCAGGATTATTGCAGCCCAGGTTTGTCCATAACCCCAAGAGCTTCTCCACTGATGCTGCAGCTCCATGAGGAACCGAACGGACGGCAACTGTCGTTACTTCCATGGAAGGCAGGGCAATCCTAATTTCAGGGAAACATCGGAACCATCATCATTATCCTGTGAGCTTCCAGAGTGTAATGCAGTCATGACGGATTCCGAGGACTGTCCATCTTCAGCAACAACATTTTCGGTATCAG…
PgMADS18	588	CGAGTAGAAGACGGCTTAGCATTTTATGCATATCTATGAATGATGCTGTTTGTTTTATTTGTGCTTCGCAGCATAGCAGAGATCGGTCAACATGTACCTTTCACCACTAGTGAACTCGTAGAGCCTGCCTCTGCCGGAGAAGATGTGCACAGCGACGTCGACGTCGCAAAGTACCGACAGCTCCCGAGCTTTCTTCATCATCCGTCTCTTGGAGAATGTCACCTGCCGGTTACTCTTGTCTTCGATCCGTTTCACTTCGACCTTTCCTCTTCCCATTGATCCGGTATTAGAACCCTAACCCTAATTCGAATTGGGGGAAGATAACAGAAGGGGCTTTTGAAGTGAGCGGTGATATTTAAAAGATGATTCGTCGTCATCGTATCCGAGTAACTACTACTA…
PgMADS19	565	GCTCCTTCCTGTCCTTCACAGATAATAACCCTTCGTTTAATAGCTGTTCTAGCTGCTGCAATTCGTTTAAACCCGCTCCATTTAGGTCCTTACCCAACAACCGCTGTTGTTTTAACTTGAGCTTTGCAATCTCCTCTTTCAGAACGTCGACCTCCTTAGCCTCATTCTCTGCCTCATGCACTATTGCAGAAGTTTCGGAAGATTCTATACACTTGTCGTATCTTGTAAGTACTTGATTCATGCTAGAACTTGAAAACTCAAACAGCTTTCCTGTATTTGAAAAAACAATTACAGCAACCTCAGCGTCACAAAGAACTGCAAGTTCATGGGCTTTCTTTAGCAACCCAGCACGCCTTTTTGAAAATGTAACTTGCCTGCTATTCACATTCTCGATCTTCT…
PgMADS20-01	810	GAGAAGCAACAGAGAGTGAATGCAACAATCTCGAAGCTAGTTCAAACTAGTGGGAGGTTGTCTGCAGGGGCTAAAAAATTTAGCTAGCAGACTAATTTTCACAGATAAGGGAAATATTATTTCCATCCATATTTTGTCAGAAATGGCTCGTGGAAAGATTCAGATGAAGCGGATTGAGAACCCGGTGCATAGGCAGGTGACGTTTTGCAAGCGCCGAGGAGGGCTTCTGAAGAAGGCCAAGGAGCTTTCTGTGCTTTGCGATGCCGAAATTGGTGTTTTCATTTTTTCTGCTCATGGAAAGCTCTATGACCTAGCCACTAAAGGAACCATGCAAGGGCTTGTTGAGAAGTACATGAATTCTACACGGGGAGCTGATCAAGCGGATGAACAAACCACTGA…
PgMADS20-02	768	GAGAAGCAACAGAGAGTGAATGCAACAATCTCGAAGCTAGTTCAAACTAGTGGGAGGTTGTCTGCAGGGGCTAAAAAATTTAGCTAGCAGACTAATTTTCACAGATAAGGGAAATATTATTTCCATCCATATTTTGTCAGAAATGGCTCGTGGAAAGATTCAGATGAAGCGGATTGAGAACCCGGTGCATAGGCAGGTGACGTTTTGCAAGCGCCGAGGAGGGCTTCTGAAGAAGGCCAAGGAGCTTTCTGTGCTTTGCGATGCCGAAATTGGTGTTTTCATTTTTTCTGCTCATGGAAAGCTCTATGACCTAGCCACTAAAGGAACCATGCAAGGGCTTGTTGAGAAGTACATGAATTCTACACGGGGAGCTGATCAAGCGGATGAACAAACCACTGA…
PgMADS21	816	TTTTATTTTAAGTTTCCGCAGCAACGCACGGGGAAATCATCTAGTTTATAGGAAGTGCACATCAAGATAAACTTATTTCTCACGCAGCTGCGTATGACACTAGCAGCAGTGAAGACTGACAACAGACTGATAGGAAAAGCACAAGGCAAGGCAGCAGTGTAGCATCAGCAGCAAATACATGCATTACACATAGACTGCTCAGCTCCTTCCTTCCTCCTGTCCCCTAAGACTGATGGAGTTCGCGCCGCTCGCACTGGTTCTTGCGCCGCTATTTCGTTGCGCCAACATCTTCTTGGATTTTGTATTCTCCAAAGCATCTGTGAGTAGTTTCTCCAGTTTCTCTAGCTCATTAGCATCTGCGTCATCAGCATTGTTTTGAAGAGACCAGGAAGCAATCTC…
PgMADS22	1225	GAGCATAGAGGGGAAATTAAGGAACGAATGAGAGAAATATCAAAGTAAGTTTAAAATGGGTGGGAAATAGTACCACTCGTAGAAGTAATGGCGACTGATAACTGATAAATGACTGATTCTTAAAGAAAAAGGTTAATTTCATCAACTTCTGCCACAACTTTTCTCGCATTTCCCCAACCTTTCCATTTTTAGTAACTTATCAAACTCTCTTTAATCTCGCCTCACATTATTCATCTCCTTTTCTTCACCATCTCTCTCATCAGAACTTGAAGAAGAAGATCCGAGGAGGAGAAAATAAAATAAAAATTTATGGCTCGAGGAAAAATCCAGATCAAGAGGATTGAGAACTCAACAAACAGGCAAGTCACGTATTCAAAGCGAAGAAACGGTCTCTTCAAG…
PgMADS23-01	446	TGTTTAAAGTGTAAAGATGAATTCTATTAATCCCAGTAGCCATGATCTCCTTGACATTTCTCACTCACTGGTTGCCTTTTCCCCAACAGAGCATCCGGAGATTTCCCAAAAACCCAACAATCCACCCGAGTACCCACCTCACTACTCCAACATAACCAACCCCAAAAGCAGATATAGAAATGGCTAGAGAAAAGATACAGATCAAGAAGATTGATAACACAACTGCAAGGCAGGTGACCTTCTCAAAAAGAAGAAGAGGGCTTTTTAAGAAAGCTGAAGAACTCTCTGTTCTTTGTGATGCCGATGTTGCTCTTATCATCTTCTCCTCTAATGGGAAGCTCTTTCAGTACTCCAGCTCCAGTATGAATGGAATACTTGAAAGGCATAATTTGCACTCAA…
PgMADS23-02	457	TCCAAACCCATACAACTCAATAATAAAAAAATTGACAAAAAATATTTTTCTTTATCCTTTCATTAATTGTAAAACCCAGAAACAAGAGTGTAAGCTCATTTGAATGTGTTTGTCTCAATTATACCCTAAGGTGTCCTGTTTTTCACTCTTTTTAACCATTTAGAGCAACTAAAACAAATGATACCTGAAAGGGTAAAAGGAACCTGCTTCACCATAGAAAAGCTCAATAATTCTCCCCCTTTATCCTTCCCACTTTTATAAATAAACAAAAACCCTCACTCATTACCAGCCTTTTCCCCAACAGAGCATCTGGAGATTTCCAAGTTCCCACCTCACTACTCCAACATGGTTCCCAAAAACAAGATATAGAAATGGCTAGAGAAAAGATACAGATCAAGA…
PgMADS23-05	466	TGTTTAAAGTGTAAAGATGAATTCTATTAATCCCAGTAGCCATGATCTCCTTGACATTTCTCACTCACTGGTTGCCTTTTCCCCAACAGAGCATCCGGAGATTTCCCAAAAACCCAACAATCCACCCGAGTACCCACCTCACTACTCCAACATAACCAACCCCAAAAGCAGATATAGAAATGGCTAGAGAAAAGATACAGATCAAGAAGATTGATAACACAACTGCAAGGCAGGTGACCTTCTCAAAAAGAAGAAGAGGGCTTTTTAAGAAAGCTGAAGAACTCTCTGTTCTTTGTGATGCCGATGTTGCTCTTATCATCTTCTCCTCTAATGGGAAGCTCTTTCAGTACTCCAGCTCCAGGCCCAATCCTCCTCGAGGATTATCAGTTGGTGGAGAAA…
PgMADS23-06	621	TGTTTAAAGTGTAAAGATGAATTCTATTAATCCCAGTAGCCATGATCTCCTTGACATTTCTCACTCACTGGTTGCCTTTTCCCCAACAGAGCATCCGGAGATTTCCCAAAAACCCAACAATCCACCCGAGTACCCACCTCACTACTCCAACATAACCAACCCCAAAAGCAGGTAAGCAAGTAGTCATTTTTCTTGTTTCATGCAAGTCTTATTGGTGGGGTGGGGCATTTGATTTGGGACAAGTCTTTGGTCTTCCCCATCATATTCTTGATTACTGAAAAGAATGCCCAAATTGGTGTCTGATCTCTAGTAAAATGCCGCCTTTTTTTGTCCCAATTATACCGTCCCTCTATATGCCTTTTCTTTTGTCTCAATCAAGCCCCATATATGGAAATTAAG…
PgMADS24	764	AGGAGAAGAAGAAGAAGAAGAAGAGTGGAGCGGCCATTGAAAAGGCTCGCAGAAAGACATACAACAGTAGAAAAGAGTGCATCAAAAAGAAGACAAAAGAGCTCTCCACTTTATGCGACATCAAAGTTTGCATGCTCTGTTATGGGTCGGACGGAATATGGGAAACTTGGCCGGAAAATCCCAATGAAGTGGACCGTCTAATCAAATCGTACCGAAAATATCACGAAGATCGCGATGGGAAAAATAATAAAAAGATTGATGTGTCGATCAATTGGGAATCTGAGAAGAAGAACAAGTCCATGGATGAGATGCTACTGAGGGAAGTTGATATGAAGATGGACGCTGTTGCTAGCAGAATTGAGTTGTTGAAGATGATTAATTTTAAGGGACAAAAGAAAA…
PgMADS25	737	ACAAGTTTTTGAATCTTAGTACAATTTAAAATTACTCGCTGTCCATGGCAGTAAACACCACCAACTATGACTTATTGCTACGTATATAAAAAAGAAGACTGTTTTTATAAATACCAATTAATAAAAAGAGAAGTACTTTAAACCATGAGGAATGTTCTTTTACTAAGGCATCCACACTGGGAAGAATCCATGACCATTATGATCGGAAGGGACAGAAACATGCATATGATCTTCTGAATTCACTGGGTTATATCCCATTTGCAATGTTGAGTACCCTTCTAATTGAGCACATTGGTGGTTATATGGAAGGTTTTGATGGCCTGCGGCCTCCCATGATAGTCGAAATGGAAACTCGGTTGCACTTTCCTCCAACTTCCTTCTCAAGACTTTGTTAGCTTC…
PgMADS26	1009	GCACAAGTTTTTCTTAGTCTGTTAAGACACATGCCTATAAACTCGGGGATACAGTCGCAACTATGACCGGAATATTGTCATAAAATAAGTACCAAATGAAACACTTTTATTTGACCATTATTATTCAACTGCAATCACCAAAATCTCCGTCAAACCAGCTTACCCAAGATGGAAAGATTTCTTGTCAGGAAGTTGGTAAGTAGCTGCAGTTTGAGGATCCTGATGATATTGATGATCAGCTGGAGGATCCATGATATTCAGCTGAAGCACATTTCGAGCTGCAAGGAATGCCTGGATTTCGTGATACTGATCTTGTCCGCCTGTTGGCACCATGCTTAGTTCCTGGAGCCTCTCATTTTCTGCTATCTTTGCTCTTAGGAAAGCATTTTCATGCTCCAG…
PgMADS27	786	GAAGAGGATAGAGAACAAGATCAATCGGCAGGTGACTTTCTCGAAACGAAGGAATGGTTTGCTGAAGAAAGCTTACGAGCTTTCCGTTCTCTGTGATGCGGAAGTCGGCCTCATCGTCTTCTCCAGCCGCGGCAAGCTCTACGAGTTTGCTAGCGCTGGCGGTATGACTAAAACCCTTGAGCGGTATCAGCGTTGCTGCTTCAATCCTCAAGCCAACAGTATTGAAAGTGAAACACAGAGCTGGAACCAAGAGGTCTCAAAGTTGAAAGCAAAGTATGAATCCCTTCAACGCACTCAAAGGCATTTGCTTGGAGAAGATCTTGGGCCATTGAGTGTGAAAGAATTGCAAAATCTTGAAAAACAGCTAGAAGGAGCTCTTGCACAAGCAAGGCATAGGAA…
PgMADS28	1386	TTTTTTTTTTTAAGGAAACAACTTTTATATATATAGCATTACAAAACTTAATTAAGTTGTTGGAGTTCCTTCACATTTGAGTTTTCCAGTTATGTAGGACAATGTATTACATATACCCAAACAAGGAAAAGTTAGATATATATATATAGCGGTAGATAGATTGTCATATAATATCCTAATTCAGAGATAATATTGCACCAGACATTTTACATTGCTGCATTTGAAATACAAATATGTTACCCATATATATGTAGTAAAACTTTGCAGTATCGCATATTTATCCGTTCAGGTGTCTAAGCATCCAAGAGGGCATGACTGTGTTAGCTTGATTTCGTTGCAGTGTCTCTTCAATTTCTCCATCTGCTCCAGCTTGGTACACATCACCTATGTTCATGGGCT…
PgMADS29	1086	TATGAAACTAATTAAGAGAGAGGCAGAGGCCTCACCAAAAGTCTCTCCCACTATATCAAATTAAACCAGAAAACGGAGATCAGAGTCTGACTAATCCCAGCTAGCTAGCTAGCTAATTCAATCAAAAAATAAGAAACCCTAGCTAGAATATATACTACATCGCGCGAGGATGGGAAGAGGAAAGATTGCAATCCGAAAGATTGAAAACTCGACAAACAGGCAAGTAACTTTCTCAAAGAGAAGAAATGGGCTGTTGAAGAAAGCAAAGGAGCTTGCTATTCTGTGTGATGCTGAAGTTGGAGTCCTCATTTTCTCCAACACCGACAAGCTCTGTGAATTTTCAAGCACCAGCATGAAATCAGTGATTGAACGATATAATATATCAAAAGAGGATCATCA…
PgMADS30-01	1219	CAAGTTTTCATGGCTCGGGTCATTTATCACCTGGGGATTTTGGAATAAACTGCAAAAGCCGGGGATGCAAGAACACTCGGATACTCTAATTTATAACATAAAATAAGACAGGATTCTCCTAAAGGAGATAGATCATAACTATTTATGAACTGCACGTGTGCTTGTGCATGCCCTCCAGTGTATGTGAACATGCATACAAGAATGCCGATGAAGTTGTCGATTTATTAGTCTAGGAGACATGAATGAGTATGGTTCCAAATGCAAGCACCTTCCGAGTTCAAGCCAGAGATATAAAAACTCTAGGAAAAACGCTTTGAAAAGTATTTAACTTCTGCTGCTTTTCTTAGCGGCAATATAAGAATTGTATGTTATACCAATGCGTCTAGTTTTATAGACCTA…
PgMADS30-02	1249	CAAGTTTTCATGGCTCGGGTCATTTATCACCTGGGGATTTTGGAATAAACTGCAAAAGCCGGGGATGCAAGAACACTCGGATACTCTAATTTATAACATAAAATAAGACAGGATTCTCCTAAAGGAGATAGATCATAACTATTTATGAACTGCACGTGTGCTTGTGCATGCCCTCCAGTGTATGTGAACATGCATACAAGAATGCCGATGAAGTTGTCGATTTATTAGTCTAGGAGACATGAATGAGTATGGTTCCAAATGCAAGCACCTTCCGAGTTCAAGCCAGAGATATAAAAACTCTAGGAAAAACGCTTTGAAAAGTATTTAACTTCTGCTGCTTTTCTTAGCGGCAATATAAGAATTGTATGTTATACCAATGCGTCTAGTTTTATAGACCTA…
PgMADS30-03	1243	CAAGTTTTCATGGCTCGGGTCATTTATCACCTGGGGATTTTGGAATAAACTGCAAAAGCCGGGGATGCAAGAACACTCGGATACTCTAATTTATAACATAAAATAAGACAGGATTCTCCTAAAGGAGATAGATCATAACTATTTATGAACTGCACGTGTGCTTGTGCATGCCCTCCAGTGTATGTGAACATGCATACAAGAATGCCGATGAAGTTGTCGATTTATTAGTCTAGGAGACATGAATGAGTATGGTTCCAAATGCAAGCACCTTCCGAGTTCAAGCCAGAGATATAAAAACTCTAGGAAAAACGCTTTGAAAAGTATTTAACTTCTGCTGCTTTTCTTAGCGGCAATATAAGAATTGTATGTTATACCAATGCGTCTAGTTTTATAGACCTA…
PgMADS31-01	550	CCCACTACCAGCACACAAAATTTCCTTTCCTTTTCCTCTTGTTGCCCTGCCCCGGTGCCTCCCCACCGGCCACTGGTGACGGCGTCGCGGCAACGCCGTCAGGGCCAGGGACCGAAAAGGAAAGCCAAGGTGGAGGAGAAGGAGGGCGAGGGTGGGTGGGCGAGGAGGGAGCAGCGGCCAGCTACGGCCGAACCCTACACCGCAGCGACCTCACCGCGCCGCGCTTGCCGTTTTTGGCCGGCTGATCGGAGGAGGGAGATTTTTCTGGTTTGGTTTGGTTTCCGATTAGATTTGTGGTGGGAGAAGAGAAGAGGGGCGAAAATGGTGCGGGGGAAGACGCAGATGAAGCGGATAGAGAACCCGACGAGCCGGCAGGTGACCTTCTCCAAGCGCCGCGGC…
PgMADS31-02	1675	TGAGTTGTTGCCTCCCTACCTTATAAATCCAGTGCACAGTGCCCGCACTCACCCCACACCACGGCCTTTCCTCTCCGGGCTACGCGGGCAGGGACCAGAAAGGGAAGCCGCGGACGCGCCGTCCCTCCCCGCTCCTCTCCCTCTCTCCTCGCTTAGCCATTTCTGTTGGTGATTGGCCCGTTTTCGGCGGAGGAGAGGGGATCGATCGAGCTCCGCCAGCGGCAGGAAGGATGGTGCGGGGCAAGACGCAGATGAAGCGGATAGAGAACCCGACGAGCCGGCAGGTGACCTTCTCCAAGCGCAGGAATGGGCTGCTCAAGAAGGCCTTCGAGCTCTCCGTGCTCTGCGACGCCGAGGTCGCGCTCGTCGTCTTCTCCCCCCGCGGCAGGCTCTACGAAT…
PgMADS31-03	1204	TGAGTTGTTGCCTCCCTACCTTATAAATCCAGTGCACAGTGCCCGCACTCACCCCACACCACGGCCTTTCCTCTCCGGGCTACGCGGGCAGGGACCAGAAAGGGAAGCCGCGGACGCGCCGTCCCTCCCCGCTCCTCTCCCTCTCTCCTCGCTTAGCCATTTCTGTTGGTGATTGGCCCGTTTTCGGCGGAGGAGAGGGGATCGATCGAGCTCCGCCAGCGGCAGGAAGGATGGTGCGGGGCAAGACGCAGATGAAGCGGATAGAGAACCCGACGAGCCGGCAGGTGACCTTCTCCAAGCGCAGGAATGGGCTGCTCAAGAAGGCCTTCGAGCTCTCCGTGCTCTGCGACGCCGAGGTCGCGCTCGTCGTCTTCTCCCCTCGCGGCAGGCTCTACGAGT…
PgMADS31-04	907	GGACGAGCCGGCAGGTTCGCTTCTCCAAGCGGCGGAGCGGGCTCTTCAAGAAGGCCTTCGAGCTCTCCGTGCTCTGCGACGCCGAGGTTGCGCTAGTTGTCTTCTCTCCCGCCGGCCGCCTCTACGAGTTCGTCTCCTCCGACACCAGCGTTGAGCAAATTTTTGGTCGATGCAAGGACATTCCCGACATGGTAATTGATGATCTGAATATAGCAGCACGAGATTCCAGGGGTTATTGCAATATACAGCTTGATCTGAACGAGCAGTCAGCTCCGGAGTCAGTATCTGAACTAAATAGCTTCGCTCAAATGGCCTTGGAACTAGATGTTAAAGAGATGAGCATCGCTGAGCTAACCCGCTTCGAGGAAATTGTTACAGAAGTATTGGCAGCTGTTAAGA…
PgMADS31-05	1766	CCCACTACCAGCACACAAAATTTCCTTTCCTTTTCCTCTTGTTGCCCTGCCCCGGTGCCTCCCCACCGGCCACTGGTGACGGCGTCGCGGCAACGCCGTCAGGGCCAGGGACCGAAAAGGAAAGCCAAGGTGGAGGAGAAGGAGGGCGAGGGTGGGTGGGCGAGGAGGGAGCAGCGGCCAGCTACGGCCGAACCCTACACCGCAGCGACCTCACCGCGCCGCGCTTGCCGTTTTTGGCCGGCTGATCGGAGGAGGGAGATTTTTCTGGTTTGGTTTGGTTTCCGATTAGATTTGTGGTGGGAGAAGAGAAGAGGGGCGAAAATGGTGCGGGGGAAGACGCAGATGAAGCGGATAGAGAACCCGACGAGCCGGCAGGTGACCTTCTCCAAGCGCCGCGGC…
PgMADS32-02	237	GATAGAGATAAAGAAGAGAGAGAAGGAATCAGAGAGAATGGTTACCTTCTCCAAGAGACGCAAGGGCCTTTTCAAGAAAGCCAATGAGCTTCACTCTTTAACTGCCGCCCAAATCGCCGTCCTCGTTTTCTCCCCTGCCCACAAACCTTACACTTATGGTAAACCCTCCTTCGATGCCACCATCAATCGATACTACAACAACAACAACATCAACTCCGCCCCCGCCCCCGCCCCCGC
PgMADS32-03	1045	GGGTGCCATTCAATAACTTAGCATGTCGATCATACGAATTTGCAAGCATGGAAACCATTCGACGCAGGGTATTTCTTCGAAACAGAAGTATTGCAGAAACACCCCTGCTATTGAAGTACTCTACAACCTCTTTATGGTTCTCCATCAACCCCTGATTAAGCATCCACTTGAAGCCAATGGCAGCTGAGCACTGATTCTTGGAAGCACTGGTATACCAGTCCAAATTGTAAACTCTATCCAGAGTGTTCACAATTGATGAAATATTAATTCTCCTTTCTTTAACAGTGAATATTTCACCATTGGAACTTACATTTATATGACTGTTTAGAAGTGTTTCAAACCATCCACTTCCAGATCTCTGCATCGATATAATTGCAAACAAACGTACGGGATTACAGG…
PgMADS33-01	951	GGAAACTTTAAAAGTTTGAACGTATAGTTTGGTTGGGTTTGATTGATTTAATTGGTTGGGTTAAGGAAATTATATAAAAGAGGAGATCTGTCTGTGTGTAGAGAGAATCGATCCGTACGATCGGATCGATAGAATGGGAAGAGGGAAAGTAGAGGTGAAGAGAATAGAGAACGCAACAAACAGGCAAGTGACCTTCTCAAAGAGAAAGAATGGTTTATTGAAGAAAGCTTTTGAGCTGTCTATCCTTTGTGATGCTGAAGTTGCCCTCCTCATTTTCTCTCCCACTGGAAAAGCTTTTCAATTTGCCACTCATGACCACATAGATGGGACAATCGCAAGGTACAGGAATGAAGTTGGGCTCTACCAACCAAATACCCAAGCATATACAACCACCCAGGT…
PgMADS33-02	1181	ACAGGAGCAACTGTCTGTGTTATCGCTTAACAAATCCGCCCCTCAGTGAGCAACAAAATAAAGAAAGTTTCTTATTTTTATTTTTAATTGAGAAATGAGGAGTATATATATAAATAGGTGAATATATAGTACTACAATTCTAACTAAAAGGAAAATATAAGTTTGAAAGTATATATATAGAAGCTAGTTTGGTTGGGTTAAGGAAATAAAAAGAGGAGATCTGTCTGTCTGTGTCTAGAGAGAATTGGATCGGAGATCGATCCGTACGTATACGTACGTAGATCGGATTGGGATCGATAGAATGGGAAGAGGGAAAGTAGAGGTGAAGAGAATAGAGAACGCAACAAACAGGCAAGTGACCTTCTCAAAGAGAAAGAATGGTTTATTGAAGAAAGCTTT…
PgMADS33-03	969	GGAAACTTTAAAAGTTTGAACGTATAGTTTGGTTGGGTTTGATTGATTTAATTGGTTGGGTTAAGGAAATTATATAAAAGAGGAGATCTGTCTGTGTGTAGAGAGAATCGATCCGTACGATCGGATCGATAGAATGGGAAGAGGGAAAGTAGAGGTGAAGAGAATAGAGAACGCAACAAACAGGCAAGTGACCTTCTCAAAGAGAAAGAATGGTTTATTGAAGAAAGCTTTTGAGCTGTCTATCCTTTGTGATGCTGAAGTTGCCCTCCTCATTTTCTCTCCCACTGGAAAAGCTTTTCAATTTGCCACTCATGACCACATAGATGGGACAATCGCAAGGTACAGGAATGAAGTTGGGCTCTACCAACCAAATACCCAAGCATATACAACCACCCAGGT…
PgMADS33-05	993	GGAAACTTTAAAAGTTTGAACGTATAGTTTGGTTGGGTTTGATTGATTTAATTGGTTGGGTTAAGGAAATTATATAAAAGAGGAGATCTGTCTGTGTGTAGAGAGAATCGATCCGTACGATCGGATCGATAGAATGGGAAGAGGGAAAGTAGAGGTGAAGAGAATAGAGAACGCAACAAACAGGCAAGTGACCTTCTCAAAGAGAAAGAATGGTTTATTGAAGAAAGCTTTTGAGCTGTCTATCCTTTGTGATGCTGAAGTTGCCCTCCTCATTTTCTCTCCCACTGGAAAAGCTTTTCAATTTGCCACTCATGACCACATAGATGGGACAATCGCAAGGTACAGGAATGAAGTTGGGCTCTACCAACCAAATACCCAAGCATATACAACCACCCAGGT…
PgMADS33-06	1137	ACAGGAGCAACTGTCTGTGTTATCGCTTAACAAATCCGCCCCTCAGTGAGCAACAAAATAAAGAAAGTTTCTTATTTTTATTTTTAATTGAGAAATGAGGAGTATATATATAAATAGGTGAATATATAGTACTACAATTCTAACTAAAAGGAAAATATAAGTTTGAAAGTATATATATAGAAGCTAGTTTGGTTGGGTTAAGGAAATAAAAAGAGGAGATCTGTCTGTCTGTGTCTAGAGAGAATTGGATCGGAGATCGATCCGTACGTATACGTACGTAGATCGGATTGGGATCGATAGAATGGGAAGAGGGAAAGTAGAGGTGAAGAGAATAGAGAACGCAACAAACAGGCAAGTGACCTTCTCAAAGAGAAAGAATGGTTTATTGAAGAAAGCTTT…
PgMADS33-07	1013	GGAAACTTTAAAAGTTTGAACGTATAGTTTGGTTGGGTTTGATTGATTTAATTGGTTGGGTTAAGGAAATTATATAAAAGAGGAGATCTGTCTGTGTGTAGAGAGAATCGATCCGTACGATCGGATCGATAGAATGGGAAGAGGGAAAGTAGAGGTGAAGAGAATAGAGAACGCAACAAACAGGCAAGTGACCTTCTCAAAGAGAAAGAATGGTTTATTGAAGAAAGCTTTTGAGCTGTCTATCCTTTGTGATGCTGAAGTTGCCCTCCTCATTTTCTCTCCCACTGGAAAAGCTTTTCAATTTGCCACTCATGACCACATAGATGGGACAATCGCAAGGTACAGGAATGAAGTTGGGCTCTACCAACCAAATACCCAAGCATATACAACCACCCAGGT…
PgMADS33-08	1119	ACAGGAGCAACTGTCTGTGTTATCGCTTAACAAATCCGCCCCTCAGTGAGCAACAAAATAAAGAAAGTTTCTTATTTTTATTTTTAATTGAGAAATGAGGAGTATATATATAAATAGGTGAATATATAGTACTACAATTCTAACTAAAAGGAAAATATAAGTTTGAAAGTATATATATAGAAGCTAGTTTGGTTGGGTTAAGGAAATAAAAAGAGGAGATCTGTCTGTCTGTGTCTAGAGAGAATTGGATCGGAGATCGATCCGTACGTATACGTACGTAGATCGGATTGGGATCGATAGAATGGGAAGAGGGAAAGTAGAGGTGAAGAGAATAGAGAACGCAACAAACAGGCAAGTGACCTTCTCAAAGAGAAAGAATGGTTTATTGAAGAAAGCTTT…
PgMADS33-09	1161	ACAGGAGCAACTGTCTGTGTTATCGCTTAACAAATCCGCCCCTCAGTGAGCAACAAAATAAAGAAAGTTTCTTATTTTTATTTTTAATTGAGAAATGAGGAGTATATATATAAATAGGTGAATATATAGTACTACAATTCTAACTAAAAGGAAAATATAAGTTTGAAAGTATATATATAGAAGCTAGTTTGGTTGGGTTAAGGAAATAAAAAGAGGAGATCTGTCTGTCTGTGTCTAGAGAGAATTGGATCGGAGATCGATCCGTACGTATACGTACGTAGATCGGATTGGGATCGATAGAATGGGAAGAGGGAAAGTAGAGGTGAAGAGAATAGAGAACGCAACAAACAGGCAAGTGACCTTCTCAAAGAGAAAGAATGGTTTATTGAAGAAAGCTTT…
PgMADS34-01	1032	GGGAATTAATTATTTGATTTCTACATTCATTAGGTTAGATTACAAAGAGTTGATGACGAACAAGCGAGAAGAACTTGCATGAGAGCAACATAACATTTCACAACTCACGCTTTATATATTAGTAGACCACTGGAATTCGAATTGGCAACGTATTCTTATCAACAGTACATACTTAGATAACGCAAAACAAGAATAATGTGGCTAGCTAGATCTTGTCGCGATCATACCTGACTGAATCACATATATACTAGTTTACCATATTAATAGTACATGGAAAATTCAAAATTTATAACCAGCCAGTATTCTGTTTCTCCTGTCGTCCTTTCACGTGGCAAAACATCCGAGGTGGCAAGAATAAACAGGTTCAAGCGTTAGGTCGAGCTCGTTCCTCCTGATCCC…
PgMADS34-02	955	GGGAATTAATTATTTGATTTCTACATTCATTAGGTTAGATTACAAAGAGTTGATGACGAACAAGCGAGAAGAACTTGCATGAGAGCAACATAACATTTCACAACTCACGCTTTATATATTAGTAGACCACTGGAATTCGAATTGGCAACGTATTCTTATCAACAGTACATACTTAGATAACGCAAAACAAGAATAATGTGGCTAGCTAGATCTTGTCGCGATCATACCTGACTGAATCACATATATACTAGTTTACCATATTAATAGTACATGGAAAATTCAAAATTTATAACCAGCCAGTATTCTGTTTCTCCTGTCGTCCTTTCACGTGGCAAAACATCCGAGGTGGCAAGAATAAACAGGTTCAAGCGTTAGGTCGAGCTCGTTCCTCCTGATCCC…
PgMADS34-03	997	GGGAATTAATTATTTGATTTCTACATTCATTAGGTTAGATTACAAAGAGTTGATGACGAACAAGCGAGAAGAACTTGCATGAGAGCAACATAACATTTCACAACTCACGCTTTATATATTAGTAGACCACTGGAATTCGAATTGGCAACGTATTCTTATCAACAGTACATACTTAGATAACGCAAAACAAGAATAATGTGGCTAGCTAGATCTTGTCGCGATCATACCTGACTGAATCACATATATACTAGTTTACCATATTAATAGTACATGGAAAATTCAAAATTTATAACCAGCCAGTATTCTGTTTCTCCTGTCGTCCTTTCACGTGGCAAAACATCCGAGGTGGCAAGAATAAACAGGTTCAAGCGTTAGGTCGAGCTCGTTCCTCCTGATCCC…
PgMADS34-04	990	GGGAATTAATTATTTGATTTCTACATTCATTAGGTTAGATTACAAAGAGTTGATGACGAACAAGCGAGAAGAACTTGCATGAGAGCAACATAACATTTCACAACTCACGCTTTATATATTAGTAGACCACTGGAATTCGAATTGGCAACGTATTCTTATCAACAGTACATACTTAGATAACGCAAAACAAGAATAATGTGGCTAGCTAGATCTTGTCGCGATCATACCTGACTGAATCACATATATACTAGTTTACCATATTAATAGTACATGGAAAATTCAAAATTTATAACCAGCCAGTATTCTGTTTCTCCTGTCGTCCTTTCACGTGGCAAAACATCCGAGGTGGCAAGAATAAACAGGTTCAAGCGTTAGGTCGAGCTCGTTCCTCCTGATCCC…
PgMADS34-05	1127	GGGAATTAATTATTTGATTTCTACATTCATTAGGTTAGATTACAAAGAGTTGATGACGAACAAGCGAGAAGAACTTGCATGAGAGCAACATAACATTTCACAACTCACGCTTTATATATTAGTAGACCACTGGAATTCGAATTGGCAACGTATTCTTATCAACAGTACATACTTAGATAACGCAAAACAAGAATAATGTGGCTAGCTAGATCTTGTCGCGATCATACCTGACTGAATCACATATATACTAGTTTACCATATTAATAGTACATGGAAAATTCAAAATTTATAACCAGCCAGTATTCTGTTTCTCCTGTCGTCCTTTCACGTGGCAAAACATCCGAGGTGGCAAGAATAAACAGGTTCAAGCGTTAGGTCGAGCTCGTTCCTCCTGATCCC…
PgMADS34-06	970	GGGAATTAATTATTTGATTTCTACATTCATTAGGTTAGATTACAAAGAGTTGATGACGAACAAGCGAGAAGAACTTGCATGAGAGCAACATAACATTTCACAACTCACGCTTTATATATTAGTAGACCACTGGAATTCGAATTGGCAACGTATTCTTATCAACAGTACATACTTAGATAACGCAAAACAAGAATAATGTGGCTAGCTAGATCTTGTCGCGATCATACCTGACTGAATCACATATATACTAGTTTACCATATTAATAGTACATGGAAAATTCAAAATTTATAACCAGCCAGTATTCTGTTTCTCCTGTCGTCCTTTCACGTGGCAAAACATCCGAGGTGGCAAGAATAAACAGGTTCAAGCGTTAGGTCGAGCTCGTTCCTCCTGATCCC…
PgMADS34-07	928	GGGAATTAATTATTTGATTTCTACATTCATTAGGTTAGATTACAAAGAGTTGATGACGAACAAGCGAGAAGAACTTGCATGAGAGCAACATAACATTTCACAACTCACGCTTTATATATTAGTAGACCACTGGAATTCGAATTGGCAACGTATTCTTATCAACAGTACATACTTAGATAACGCAAAACAAGAATAATGTGGCTAGCTAGATCTTGTCGCGATCATACCTGACTGAATCACATATATACTAGTTTACCATATTAATAGTACATGGAAAATTCAAAATTTATAACCAGCCAGTATTCTGTTTCTCCTGTCGTCCTTTCACGTGGCAAAACATCCGAGGTGGCAAGAATAAACAGGTTCAAGCGTTAGGTCGAGCTCGTTCCTCCTGATCCC…
PgMADS34-08	1169	GGGAATTAATTATTTGATTTCTACATTCATTAGGTTAGATTACAAAGAGTTGATGACGAACAAGCGAGAAGAACTTGCATGAGAGCAACATAACATTTCACAACTCACGCTTTATATATTAGTAGACCACTGGAATTCGAATTGGCAACGTATTCTTATCAACAGTACATACTTAGATAACGCAAAACAAGAATAATGTGGCTAGCTAGATCTTGTCGCGATCATACCTGACTGAATCACATATATACTAGTTTACCATATTAATAGTACATGGAAAATTCAAAATTTATAACCAGCCAGTATTCTGTTTCTCCTGTCGTCCTTTCACGTGGCAAAACATCCGAGGTGGCAAGAATAAACAGGTTCAAGCGTTAGGTCGAGCTCGTTCCTCCTGATCCC…
PgMADS35	1231	GTCGATATTAAAGAAAAATCATTAATCATGACAGTAACTTGAAGCACAAAGAATTATAATCAGACTCACTATATATATAATTAGGGTTTATGTTAGCCATAACTTGTCTTTTAGCAGCAACGCTTGAACAATAATTGCTTTTGATTACATTTCATTAGCATACTATATAAAACATTAAAAGAAATTGGAAACCCTTTAATTCCTTTGTATGCATTGTCTTCTTCATCTTCTCTGGGGTTTGCTAGTTAAATGGAAGCCCTAGTTTCAAAGACGTATCAGAGAAATCATCCTCCACAGATGGACCACTATTGCAGCTGCAGACATTTGCGGTAGACTCACAAGACTGGCCTTGACCTTCTTCAGTGTTCATATTATTGTCCAACTCCTCAATTAGAGGCC…
PgMADS36-01	966	AGACAGACCTGTATGCCATAACACACAATAAAACACGTCTTTTGTCAATAGTAATTGTAATATTAATGGAAATTCGCGAAATAAATTGACATTATTAGTTGGCCTGGAGAGGACTTCTCAATATTGGTTTAATTAATTCTTCAAGCGATCTTGTGATGCTTGACCAAACATATACACATTTGGCTATTCACACCTCGACCAGAAGGAGCTGCTGATATTTGGTAGATCAGTTTGACACCCAATTTGTAACGTGGTTTCAGTACTGCATAATGGATGAAAGAACACATCAGTACTAGTTGCTGGAGTTACTTGACGGCAAGAAACCATTCCACTTGCACTTGGATCCCATTGTTGTCCGTCTGCTTGTTGGCTTTTTCCTTCATCTAACTTCCTTTGAAG…
PgMADS36-02	391	GTGTATCTAGCATGTATTGGGTCAGAGCTTCCCTTGTGGATACATTTGTGTCTGGTGCTCCGTAGTTGCACTTTTGATACCTCTCGAGGGTTTTGAGCATGCTTGAACTACTGCAAAACTCGTACAGTTTTCCTCTATTGGAGAAGATGATTAGACCGACCTCGGCATCGCAAAGAACTGAAAGCTCGTAAGCTTTCTTCAAAAGTCCATTTCTTCGCTTAGCGAAGGTCACCTGCCTGTTGATCTTGTTCTCTATCCTCTTCAGCTCAACCCTACCTCTCCCCATTTTCTTATCGCTCGATTACACAAATTTTTGCTAGCTCTCCCACTTTTTCTGCTTCTCACCTTTCCCTACCATAATATAACATGCCCATATATAGAACTCCCAGAT
PgMADS36-03	924	AGACAGACCTGTATGCCATAACACACAATAAAACACGTCTTTTGTCAATAGTAATTGTAATATTAATGGAAATTCGCGAAATAAATTGACATTATTAGTTGGCCTGGAGAGGACTTCTCAATATTGGTTTAATTAATTCTTCAAGCGATCTTGTGATGCTTGACCAAACATATACACATTTGGCTATTCACACCTCGACCAGAAGGAGCTGCTGATATTTGGTAGATCAGTTTGACACCCAATTTGTAACGTGGTTTCAGTACTGCATAATGGATGAAAGAACACATCAGTACTAGTTGCTGGAGTTACTTGACGGCAAGAAACCATTCCACTTGCACTTGGATCCCATTGTTGTCCGTCTGCTTGTTGGCTTTTTCCTTCATCTAACCTATCTGATCT…
PgMADS36-04	1008	AGACAGACCTGTATGCCATAACACACAATAAAACACGTCTTTTGTCAATAGTAATTGTAATATTAATGGAAATTCGCGAAATAAATTGACATTATTAGTTGGCCTGGAGAGGACTTCTCAATATTGGTTTAATTAATTCTTCAAGCGATCTTGTGATGCTTGACCAAACATATACACATTTGGCTATTCACACCTCGACCAGAAGGAGCTGCTGATATTTGGTAGATCAGTTTGACACCCAATTTGTAACGTGGTTTCAGTACTGCATAATGGATGAAAGAACACATCAGTACTAGTTGCTGGAGTTACTTGACGGCAAGAAACCATTCCACTTGCACTTGGATCCCATTGTTGTCCGTCTGCTTGTTGGCTTTTTCCTTCATCTAATCTTCCTCTAAG…
PgMADS36-05	1102	TGTGAATATAAAAGAGAATAGCATATATAGTTAGTGCTTGAGCATGCTTTCAATATATAAAGCTTATAATACATACATAGAGTACTTGTCTCCAGCATATGGAATTAGAGTAAAACTTTCTTATACAAATTCATACCATTCCACATGCACGTACGTCTTTTTGCCAAATAACATACAAAATTTAACAAATGTTCTGGTTTTTATGAGATTGAAGATCGAATACATGCATACCATATATATTGTATATAGCAGACACGTTGTCTTCTTATTATGCCAACCATCCTCCCATGTAATTATTCACGCTGGGGCCTGCTGCTGTCGCTATTGGATCAGTCTGATACCCGATTTGTAATGTGGGTTCACAGTCGACCAAGGGATGGTAGAAGTCATCACCCTGAG…
PgMADS37-01	997	CCCTCTATTTGTGTTCAAGTGCTTGTACATAAATTGAGCACGTAGAACTATTATGTTATTATTATACAATAACTATTTAGCAAACAACGTACTCTTAATGTTCTAATTAATTACAAAATCATTGTATAACCTTTAAAAAATCAATTTGTGACATCAACTTAAAATTAAGATAATTCATTTTAAAAAATTATGAAATAATACTTTTTATCACGAGTAGTACTTTTTTATATAATTTATAATATTTATCATTATACTAATTAAAATATAAAGAATTCCCGTTAATTTTGAATTTGCCTGATTAATTGGTTGTTCTTCTTTCAGGCGGTCCTATGAACAATTCCGTCTCGACATCCACAATTTCTCTTCTTGCAACTTCTTTCCATGAAATTTCTAGAGGCA…
PgMADS37-02	635	GTGTGTGTGTGTGTGTGTGTGTTAGGCTGTTAGCTAGCTTTTATAAGTTCACTTTAATTCCTATATATTAAAACTAACTAAATATATATAGCTAGCTGGTGATCAATATATAAGATCTCAAAATTTGTTCTATATATATATCATACCTTTTACACTCTTCAAGATCCTCAATCTTCTTGGTCATCATTGCTGCCTCTTCTTTCTGATGCTGCATATGTAGTTCATCTGCTGCACTTTTGCCTGACGTTACTAGGTTCTTGGCATTCTTCTGATACCGTTCTATCGTCTTGTTAGTACTTCCCATATGTAGAATTCAAAATTGTTGTATTAATATGTTGTTGTACCTTCCCATTTCCCATATATATGTAGGCTTCAAAACAATACTCCCTAGATGAGCTG…
PgMADS37-03	544	GTGTGTGTGTGTGTGTGTGTGTTAGGCTGTTAGCTAGCTTTTATAAGTTCACTTTAATTCCTATATATTAAAACTAACTAAATATATATAGCTAGCTGGTGATCAATATATAAGATCTCAAAATTTGTTCTATATATATATCATACCTTTTACACTCTTCAAGATCCTCAATCTTCTTGGTCATCATTGCTGCCTCTTCTTTCTGATGCTGCATATGTAGTTCATCTGCTGCACTTTTGCCTGACGTTACTAGGTTCTTGGCATTCTTCTGATACCGTTCTATCGTCTTGTTAGTACTAGATGAGCTGGAGAACTCATAGAGCTTCCCAGTTGGAGAGAAGACCATAAGTGCAACTTCAGCATCACAGAGAACTGATAACTCAAAGGCCTTCTTCAAGA…
PgMADS37-04	631	CTCTTCCTTCAGCTTCTCAATCTTCTGCTTAAACAACTGGCGCTTTCTTGCCCTAATATTGCTTAAACTTTGATCTAAAAGTGTCTCCGTCTCTTGTAGCTCATCTGTAGTGTAAGACTCCAAACCAATCCCCAAGAGCTTTCTTTTACACTCTTCAAGATCCTCAATCTTCTTGGTCATCATTGCTGCCTCTTCTTTCTGATGCTGCATATGTAGTTCATCTGCTGCACTTTTGCCTGACGTTACTAGGTTCTTGGCATTCTTCTGATACCGTTCTATCGTCTTGTTAGTACTTCCCATATGTAGAATTCAAAATTGTTGTATTAATATGTTGTTGTACCTTCCCATTTCCCATATATATGTAGGCTTCAAAACAATACTCCCTAGATGAGCTGGAGA…
PgMADS37-05	540	CTCTTCCTTCAGCTTCTCAATCTTCTGCTTAAACAACTGGCGCTTTCTTGCCCTAATATTGCTTAAACTTTGATCTAAAAGTGTCTCCGTCTCTTGTAGCTCATCTGTAGTGTAAGACTCCAAACCAATCCCCAAGAGCTTTCTTTTACACTCTTCAAGATCCTCAATCTTCTTGGTCATCATTGCTGCCTCTTCTTTCTGATGCTGCATATGTAGTTCATCTGCTGCACTTTTGCCTGACGTTACTAGGTTCTTGGCATTCTTCTGATACCGTTCTATCGTCTTGTTAGTACTAGATGAGCTGGAGAACTCATAGAGCTTCCCAGTTGGAGAGAAGACCATAAGTGCAACTTCAGCATCACAGAGAACTGATAACTCAAAGGCCTTCTTCAAGAGTCC…
PgMADS37-06	955	CCCTCTATTTGTGTTCAAGTGCTTGTACATAAATTGAGCACGTAGAACTATTATGTTATTATTATACAATAACTATTTAGCAAACAACGTACTCTTAATGTTCTAATTAATTACAAAATCATTGTATAACCTTTAAAAAATCAATTTGTGACATCAACTTAAAATTAAGATAATTCATTTTAAAAAATTATGAAATAATACTTTTTATCACGAGTAGTACTTTTTTATATAATTTATAATATTTATCATTATACTAATTAAAATATAAAGAATTCCCGTTAATTTTGAATTTGCCTGATTAATTGGTTGTTCTTCTTTCAGGCGGTCCTATGAACAATTCCGTCTCGACATCCACAATTTCTCTTCTTGCAACTTCTTTCCATGAAATTTCTAGAGGCA…
PgMADS38-01	750	GCTCAAGAAGGCCTATGAATTATCTGTTCTATGTGATGCTGAAGTTGCACTAATTGTCTTCTCTAACAAGGGCCGCCTTTATGAGTATGCTAACAACAGTGTTAAAGAAACAATTGAAAGGTACAAGAAGGCAAACTCGGATTCTCCTAATACTACTTCTGTTTCTGAAGCCAATGCTCAGAATGAACTCTTATTTGCTGAAATTGAATATATGCAAAAGAGGGAAATCGAGTTGCATAACAATAACCAATATCTTCGATCAAAGATTTCTGAGAATGAGAGAGCCCAGCAGCACATGAACTTGATGCCAGGAAGTAGCTATGAAATTGCCCCACCTCAGCAGTCGTTTGATGCTCGAAACTACCTCCAAGTCGATGGGTTGCACCACCCTAACAACAA…
PgMADS38-02	912	GCTCAAGAAGGCCTATGAATTATCTGTTCTATGTGATGCTGAAGTTGCACTAATTGTCTTCTCTAACAAGGGCCGCCTTTATGAGTATGCTAACAACAGTGTTAAAGAAACAATTGAAAGGTACAAGAAGGCAAACTCGGATTCTCCTAATACTACTTCTGTTTCTGAAGCCAATGCTCAGTATTACCAGCAAGAAGCCTCAAAGTTGCGCCAGCAAATTTCGAACATGCAGAACCAAAACAGGAACATGATGGGTGAAAATCTGGGAGATTTAAATATTAAGGAACTGAAAGGCCTGGAAACTAAACTAGAGAAAGGAATTAGCAGAATCCGCTCCAAAAAGAATGAACTCTTATTTGCTGAAATTGAATATATGCAAAAGAGGGAAATCGAGTTGCA…
PgMADS38-03	924	GCTCAAGAAGGCCTATGAATTATCTGTTCTATGTGATGCTGAAGTTGCACTAATTGTCTTCTCTAACAAGGGCCGCCTTTATGAGTATGCTAACAACAGTGTTAAAGAAACAATTGAAAGGTACAAGAAGGCAAACTCGGATTCTCCTAATACTACTTCTGTTTCTGAAGCCAATGCTCAGTATTACCAGCAAGAAGCCTCAAAGTTGCGCCAGCAAATTTCGAACATGCAGAACCAAAACAGGTCCTTGTACAGGAACATGATGGGTGAAAATCTGGGAGATTTAAATATTAAGGAACTGAAAGGCCTGGAAACTAAACTAGAGAAAGGAATTAGCAGAATCCGCTCCAAAAAGAATGAACTCTTATTTGCTGAAATTGAATATATGCAAAAGAGGGA…
PgMADS39-01	359	CCGTGGCAAGCTCTATGAGTTCTGTAGCACCTCCAATATGTTTAAGACGCTTGAAAGGTACCAAAATTGCAGTTATGGTACGGTAGATGCTGGACAGTCAGCCAAGGATTTAGAGCAAAGCACATACAGGGAATACTTAAAACTAAAAGGCAAATATGAGTCTCTACAACAATATCAAAGGCACCTTCTCGGGGAAGACCTGGGGCCGCTAAATATAAAAGACCTTGAGCATCTGGAGCTTCAACTAGACTCTTCCTTGAAGCATATTAGGTCTACAAAGACCCAATTCATGCTTGATCAGCTTTCTGATCTTCAATCTAAGGAAAGAATGTTGCTTGAGGCTAACAAGGCCTTAGAGG
PgMADS39-02	1125	TATATATATATATATATAAACAAATTAAGAAGAAGGTTAGATTTTTGTAACTATATATGGGTAGGGGAAGAGTGGAGCTGAAGAGGATAGAGAATAAAATAAACCGACAGGTGACATTTGCAAAGAGAAGGAATGGGATTCTAAAGAAAGCTTATGAGCTCTCTGTTTTATGTGAAGCTGAGGTTGCTCTCATCATTTTCTCTAACCGTGGCAAGCTCTATGAGTTTTGTAGCAGCTCCAACATGCTTAAGACACTTGAAAAGTACCAAAGTTGCAGTCATGGTACATTGGAAGTCAGCCGGTCAGCCAAGGAATTAGAGCAAAGCAGCTACAGGGAATACTTGAAACAAAAAAGTAAATATGAGTCCCTACAACAATATCAAAGGCACCTTCTCGGGG…
PgMADS39-03	1090	TATATATATATATATATAAACAAATTAAGAAGAAGGTTAGATTTTTGTAACTATATATGGGTAGGGGAAGAGTGGAGCTGAAGAGGATAGAGAATAAAATAAACCGACAGGTGACATTTGCAAAGAGAAGGAATGGGATTCTAAAGAAAGCTTATGAGCTCTCTGTTTTATGTGAAGCTGAGGTTGCTCTCATCATTTTCTCTAACCGTGGCAAGCTCTATGAGTTTTGTAGCAGCTCCAACATGCTTAAGACACTTGAAAAGTACCAAAGTTGCAGTCATGGTACATTGGAAGTCAGCCGGTCAGCCAAGGAATTAGAGCAAAGCAGCTACAGGGAATACTTGAAACAAAAAAGTAAATATGAGTCCCTACAACAATATCAAAGGCACCTTCTCGGGG…
PgMADS39-04	841	CCGTGGCAAGCTCTATGAGTTCTGTAGCACCTCCAATATGTTTAAGACGCTTGAAAGGTACCAAAATTGCAGTTATGGTACGGTAGATGCTGGACAGTCAGCCAAGGATTTAGAGCAAAGCACATACAGGGAATACTTAAAACTAAAAGGCAAATATGAGTCTCTACAACAATATCAAAGGCACCTTCTCGGGGAAGACCTGGGGCCGCTAAATATAAAAGACCTTGAGCATCTGGAGCTTCAACTAGACTCTTCCTTGAAGCATATTAGGTCTACAAAGACCCAATTCATGCTTGATCAGCTTTCTGATCTTCAATCTAAGGAAAGAATGTTGCTTGAGGCTAACAAGGCTTTAGAGGGCAAGCTGAACGAAATTTACTCGGAATATCAACAACTTCG…
PgMADS40-03	389	CCTGTGCAGAGATAGCGATAGAACAAGCTACTCACCATAGAGAGAGAGAGAGAGTGATGGAATCGAATTAATTCAACATTATCTTTTCTTTTAATTTGTTATTAATTAATCCCTCTCCTAGCCAGCCAGCCAGCCAGCCGTCCCCTTTGTCATCGATCTATATATGATCTCCTCGATCAGAATTTCCATTACCAGCTTCGATCGAAGCATCTATGGACTTTCCCAATCGAGAATCGGAGAGGAAACAACAAGTGGGAAGGGGAAAGATAGAGATCAAGAGGATCGAAAACACAACTAATCGACAAGTCACTTTCTGTAAGCGCCGCAATGGCTTGCTCAAGAAGGCCTATGAATTATCCGTGCTATGTGATGCTGAAGTTGCTCTTATC
PgMADS40-04	342	AGCGAATTGAATGTCCGAAAAATTACGCAACCGTTAACTATAATTCTTTGTTGTAAATAAATACTAGTCTGAATTAATTTCCAATAAGTTAATACCAAATTGAGGCCCTCCTTTTTCTAAGAAATCCGAAAATTGGTTTTTGCTAATTTCAGCTTCGAAGCATCTATGGACTTTCCCAATCGAGAATCGGAGAGGAAACAACAAGTGGGAAGGGGAAAGATAGAGATCAAGAGGATCGAAAACACAACTAATCGACAAGTCACTTTCTGTAAGCGCCGCAATGGCTTGCTCAAGAAGGCCTATGAATTATCCGTGCTATGTGATGCTGAAGTTGCTCTTATC
PgMADS40-05	1357	GGGGTTAGTATTTATATATGGAAAGGAGATGGATAGTGAAAGCAATCAAATTTACGCAACCCTTAATTTCAATTAATTAATTCTTGATTTACTTATTATGGTTTTTTTCTGGCCATCTGCAACTACTTCCAAATTCAGGCCCAATCCTTATCCCCTTTTGCCAAAAAAATCACCAAATTGGTTTTGCTTATTTCAGCTTTGATTTTTGAGGCATGGAGTTTTCCCTTCAAGAATTCGAGTCCTCCATTCAAGGGCTAGGGATACAACAACAAAACCAACAGCAAGTGGGAAGGGGAAAGATCGAGATTAAGAGGATCGAAAACACAACTAATCGACAAGTCACTTTCTGTAAGCGCCGTAATGGGTTGCTCAAGAAGGCCTATGAATTGTCTGTGCTGT…
PgMADS40-06	258	AGCGAATTGAATGTCCGAAAAATTACGCAACCGTTAACTATAATTCTTTGTTTTGCTTATTATGCTTCGATCGAAGCATCTATGGACTTTCCCAATCGAGAATCGGAGAGGAAACAACAAGTGGGAAGGGGAAAGATAGAGATCAAGAGGATCGAAAACACAACTAATCGACAAGTCACTTTCTGTAAGCGCCGCAATGGCTTGCTCAAGAAGGCCTATGAATTATCCGTGCTATGTGATGCTGAAGTTGCTCTTATC
PgMADS40-07	1250	CAACTCTCTCCTGTGCAGAGATAGAGATAGAACAAATACACAGAGCATAGAGTGATAGAAATAATTCAACAAGAGAATATTAATTAATTCTTTGATTTTTGAGGCATGGAGTTTTCCCTTCAAGAATTCGAGTCCTCCATTCAAGGGCTAGGGATACAACAACAAAACCAACAGCAAGTGGGAAGGGGAAAGATCGAGATTAAGAGGATCGAAAACACAACTAATCGACAAGTCACTTTCTGTAAGCGCCGTAATGGGTTGCTCAAGAAGGCCTATGAATTGTCTGTGCTGTGTGATGCTGAGGTTGCCCTTATCGTCTTCTCCACCCGCGGCCGCCTTTACGAATATGCTAACAACAGTATTAGATCGACTATTGACAGGTACAAGAAAGTGTGTGCT…
PgMADS41-01	1392	AACTCATTTAATATTATTTTAATTAATATATCACCTTCCTTTCTTGATCTCTGTATTTACTGATCACTTTCCTTAAAAGGGTGGTCTTCCAAATTTAGTAAAGGAATAGGGTATTCAAATAAAATATAATTATGGGGAGAGTGAAGCTTCAGATCAAGAAAATAGAGAACACAACTAACAGGCAGGTCACTTTCTCAAAAAGAAGAAATGGGCTCATCAAGAAGGCCTATGAACTTTCTGTTCTATGTGATGTTGATGTTGCTCTCATCATGTTTTCTCCTTCTGGTAGACTCAGTTTATTCTCCGGAAATCGAAGCATTGAAGAAATCGTGGCACGGTATGTGAACCTTCCGGAACATGAACGGGGCCGATTGCACAACCAAGAGTTTCTCCAAAGGG…
PgMADS41-06	1633	AACTCATTTAATATTATTTTAATTAATATATCACCTTCCTTTCTTGATCTCTGTATTTACTGATCACTTTCCTTAAAAGGGTGGTCTTCCAAATTTAGTAAAGGAATAGGGTATTCAAATAAAATATAATTATGGGGAGAGTGAAGCTTCAGATCAAGAAAATAGAGAACACAACTAACAGGCAGGTCACTTTCTCAAAAAGAAGAAATGGGCTCATCAAGAAGGCCTATGAACTTTCTGTTCTATGTGATGTTGATGTTGCTCTCATCATGTTTTCTCCTTCTGGTAGACTCAGTTTATTCTCCGGAAATCGAAGCATTGAAGAAATCGTGGCACGGTATGTGAACCTTCCGGAACATGAACGGGGCCGATTGCACAACCAAGAGTTTCTCCAAAGGG…
PgMADS42-01	1257	TCCCATTATTACACAATCACTACTACATTAGTATTAACAAATATAAGCTAGAGCATATTTAAAAATATAGAATTATCTATAAAAGCCGTCATTTTATTTATTTGTTTATTTTACTTTTTACGGAATACATATACAAGCCACAAATACATATATATGCGTATGTATCATCAACCAGCCACCCTTTGAAACTGGCAGAAAAGGTCAATATAATAAGCTTCTTCTTAACTTAATAGATGTAATTGTTTTTTTTTTAGTTGAAGATCAGAGCATCCACCCCGGAATAAGTCCATGACCATTTTGAGTTGATGTTACCAAATTCAGCTGGTCTGGTATGGCAGAATTGTAATCAATATGCAATGCATTATTACATTCTAGAGGCTCAAGAAAACCCTCTGGCTG…
PgMADS42-02	3181	TCCCATTATTACACAATCACTACTACATTAGTATTAACAAATATAAGCTAGAGCATATTTAAAAATATAGAATTATCTATAAAAGCCGTCATTTTATTTATTTGTTTATTTTACTTTTTACGGAATACATATACAAGCCACAAATACATATATATGCGTATGTATCATCAACCAGCCACCCTTTGAAACTGGCAGAAAAGGTCAATATAATAAGCTTCTTCTTAACTTAATAGATGTAATTGTTTTTTTTTTAGTTGAAGATCAGAGCATCCACCCCGGAATAAGTCCATGACCATTTTGAGTTGATGTTACCAAATTCAGCTGGTCTGGTATGGCAGAATTGTAATCAATATGCAATGCATTATTACATTCTAGAGGCTCAAGAAAACCCTCTGGCTG…
PgMADS42-03	1855	TCCCATTATTACACAATCACTACTACATTAGTATTAACAAATATAAGCTAGAGCATATTTAAAAATATAGAATTATCTATAAAAGCCGTCATTTTATTTATTTGTTTATTTTACTTTTTACGGAATACATATACAAGCCACAAATACATATATATGCGTATGTATCATCAACCAGCCACCCTTTGAAACTGGCAGAAAAGGTCAATATAATAAGCTTCTTCTTAACTTAATAGATGTAATTGTTTTTTTTTTAGTTGAAGATCAGAGCATCCACCCCGGAATAAGTCCATGACCATTTTGAGTTGATGTTACCAAATTCAGCTGGTCTGGTATGGCAGAATTGTAATCAATATGCAATGCATTATTACATTCTAGAGGCTCAAGAAAACCCTCTGGCTG…
PgMADS42-04	1833	TCCCATTATTACACAATCACTACTACATTAGTATTAACAAATATAAGCTAGAGCATATTTAAAAATATAGAATTATCTATAAAAGCCGTCATTTTATTTATTTGTTTATTTTACTTTTTACGGAATACATATACAAGCCACAAATACATATATATGCGTATGTATCATCAACCAGCCACCCTTTGAAACTGGCAGAAAAGGTCAATATAATAAGCTTCTTCTTAACTTAATAGATGTAATTGTTTTTTTTTTAGTTGAAGATCAGAGCATCCACCCCGGAATAAGTCCATGACCATTTTGAGTTGATGTTACCAAATTCAGCTGGTCTGGTATGGCAGAATTGTAAATTCTAGAGGCTCAAGAAAACCCTCTGGCTGAGCAGCTGGCTGGCGACGTATA…
PgMADS42-05	3213	TCCCATTATTACACAATCACTACTACATTAGTATTAACAAATATAAGCTAGAGCATATTTAAAAATATAGAATTATCTATAAAAGCCGTCATTTTATTTATTTGTTTATTTTACTTTTTACGGAATACATATACAAGCCACAAATACATATATATGCGTATGTATCATCAACCAGCCACCCTTTGAAACTGGCAGAAAAGGTCAATATAATAAGCTTCTTCTTAACTTAATAGATGTAATTGTTTTTTTTTTAGTTGAAGATCAGAGCATCCACCCCGGAATAAGTCCATGACCATTTTGAGTTGATGTTACCAAATTCAGCTGGTCTGGTATGGCAGAATTGTAATCAATATGCAATGCATTATTACATTCTAGAGGCTCAAGAAAACCCTCTGGCTG…
PgMADS42-06	1235	TCCCATTATTACACAATCACTACTACATTAGTATTAACAAATATAAGCTAGAGCATATTTAAAAATATAGAATTATCTATAAAAGCCGTCATTTTATTTATTTGTTTATTTTACTTTTTACGGAATACATATACAAGCCACAAATACATATATATGCGTATGTATCATCAACCAGCCACCCTTTGAAACTGGCAGAAAAGGTCAATATAATAAGCTTCTTCTTAACTTAATAGATGTAATTGTTTTTTTTTTAGTTGAAGATCAGAGCATCCACCCCGGAATAAGTCCATGACCATTTTGAGTTGATGTTACCAAATTCAGCTGGTCTGGTATGGCAGAATTGTAAATTCTAGAGGCTCAAGAAAACCCTCTGGCTGAGCAGCTGGCTGGCGACGTATA…
PgMADS42-07	3191	TCCCATTATTACACAATCACTACTACATTAGTATTAACAAATATAAGCTAGAGCATATTTAAAAATATAGAATTATCTATAAAAGCCGTCATTTTATTTATTTGTTTATTTTACTTTTTACGGAATACATATACAAGCCACAAATACATATATATGCGTATGTATCATCAACCAGCCACCCTTTGAAACTGGCAGAAAAGGTCAATATAATAAGCTTCTTCTTAACTTAATAGATGTAATTGTTTTTTTTTTAGTTGAAGATCAGAGCATCCACCCCGGAATAAGTCCATGACCATTTTGAGTTGATGTTACCAAATTCAGCTGGTCTGGTATGGCAGAATTGTAAATTCTAGAGGCTCAAGAAAACCCTCTGGCTGAGCAGCTGGCTGGCGACGTATA…
PgMADS42-08	789	TATATATATATATATATAATTAAAGATCTGCAGTTCTATGATTTATTTTAATTCTGAGCTCAAGATATCAGAGCATCCACCCTGGAATAACTCCATTACCATGTTGTGTTGATGCTGCAACATTCAGCTGATAACCAATTTGCTCAAAAAACCCTTCACGCTGAGCAGCTGGCTGGCTTCTATATGCCATATTGCGCTCTTCAGCTTCCCATGACGATTGCATTGTTCCATTATTTTCTTCAAGCTTGTTCCTCAAGGCTTTATTAACTTCAATTAGCTCATGTTCCTTTTGTTGAAGATCAGAAAGTTGATCAAGCATATACTGAGTCTTGGTGGACCTGACTTGCTTTAAAGATGAATCAAGTTGCCTCTCGAGCTGGTCGAGTTCCTTTGCGCCTA…
PgMADS42-09	3159	TCCCATTATTACACAATCACTACTACATTAGTATTAACAAATATAAGCTAGAGCATATTTAAAAATATAGAATTATCTATAAAAGCCGTCATTTTATTTATTTGTTTATTTTACTTTTTACGGAATACATATACAAGCCACAAATACATATATATGCGTATGTATCATCAACCAGCCACCCTTTGAAACTGGCAGAAAAGGTCAATATAATAAGCTTCTTCTTAACTTAATAGATGTAATTGTTTTTTTTTTAGTTGAAGATCAGAGCATCCACCCCGGAATAAGTCCATGACCATTTTGAGTTGATGTTACCAAATTCAGCTGGTCTGGTATGGCAGAATTGTAAATTCTAGAGGCTCAAGAAAACCCTCTGGCTGAGCAGCTGGCTGGCGACGTATA…
PgMADS43	436	CGAAACTCCTCTATAATCTTTCTCTCCCCTCTCAAAACCTCTCGTTTCCAATTAGGGTTTAGGACGTCCAACTCCATATCTTTCTCTATTGACGTTTTTTTTTGAGTTCTAGGGTTTATACATACATCTACAGTTGCAGAAATCGAAAGAGAAAGAAGAAACATGGCACGCAGAAGAGTAGAAATCAAGAAAATAGAGGACAGATCCAAAAGGCAGATTACCTTCACGAAGCGCCGTCAAGGGCTTTTCAAGAAAGCAGGGGAGCTCTGCACTAAGTGTAATGCCCAAGTTGCCGTTATCGCCTTTTCCATGGCGGGCAACGCCTACGCTTTCGGCGACCCTTCCGTCCAGTCTGTCGTTAACCGATACCTTAACTCCGCCGCATCTTCATCTAAAACC…
PgMADS44	1904	TAATTTAAAAAAGAATTACATTAATAATACATGTCAAAATGTCACAACTTTAAAATATTCAAATATTACACTGATATATGCACGCACCCGCATGCTTCTTTGATGCATGTGTTACAGACCCATGCATGTATGTCCGATAACAATACTGATTATTAAGGAAATTATTTGATCTCGTAAATAAAATAGCTATACAGAGCATAATTTTTTATTGAAAAACTTACAAACATGGTAGGGTAATGAAATTTCATGCTATATATGAGCAGGAGCAGCGCATCTCAGGCGGGCCTATGAACAATTCAGTCTCCACATTCGAGCTCTGACTACGACGTCGTCGGCTGAATGTAGCAATTTCTTTCTGTTTCGCATTTGTTAGCGGCCATGGTTTCGCTCCAAACTTTT…
PgMADS45	1731	TTATATTAACTTCAACAAGCTCCTCCAAACAAGCAAAATAAAAATATAACAAGATGCATCATCACAAAAGTATCACACATGAATTAATTGTCTCTGTTTCTGTATGTTTCCTGTGCCATCATACGTTTTGCAGTATAGTTTGCGACTGAGGTAAACTTAAAACTGCACAGCTAGGAGAGATGCCACTGCTTGTTGCTGATTAGTAGGAGAAAAACAGCTAATCACATGGACTAACACCTGATCTTTATACAGTGTCTTTATAACGTTTTAGCTCATTAGTCATTGCAGTACGCCTCCAGATAATGCAGACTATTATAACTTTCCAGCTAAAGTTAAACATCAAGGACTAAAAATCCAAGCAAAGTTGTGCACATGATGTAGAGAAGTTTCTCAGCCAAC…
PgMADS46-04	403	ATATATATGTATGTATATATATAGGTAATTGAGAATGGGGAGAGGGAAGATTGTGATCAGGAGAATCGATAATTCCACGAGCAGGCAAGTTACCTTTTCGAAGAGGAGGAATGGATTATTGAAGAAGGCCAAGGAGCTTACCATCTTATGCGATGCGGAGGTTGGAGTCATGATCTTCTCTAGCACCGGAAAGCTTTACGAATTTGCTAGCACCAGCATGAAGTCGGTGATTGATCGGTACAACAAAGCCAAAGAGGAACATAACCCACTGGCAAACCAAACTTCTGAGGTCAAGGTACTCTTTAATACCTAGTCCTCCACCATTCTTTTGTTTAAGAAAAGGCATTTCTGAATTTTATTCCAGTTGTGGCAAAGGGAGGCAGCAATGCTAAGGCAACA…
PgMADS46-06	1784	CAAACTTCATCTCTCTCCTCATCAAATATAATCCTTAAACAGACTGACTTTCCTCGTACAATCCATAAACAGACAGACTTCCGCTACTCCCTAGCTCCTTTTGGCTTTTGTCTCCATCAAAACCACCATCAAAGTAATTGAGAATGGGGAGAGGGAAGATTGTGATCAGGAGAATCGATAATTCCACGAGCAGGCAAGTTACCTTTTCGAAGAGGAGGAATGGATTATTGAAGAAGGCCAAGGAGCTTACCATCTTATGCGATGCGGAGGTTGGAGTCATGATCTTCTCTAGCACCGGAAAGCTTTACGAATTTGCTAGCACCAGCATGAAGTCGGTGATTGATCGGTACAACAAAGCCAAAGAGGAACATAACCCACTGGCAAACCAAACTTCTGAGG…
PgMADS46-08	512	CAAACTTCATCTCTCTCCTCATCAAATATAATCCTTAAACAGACTGACTTTCCTCGTACAATCCATAAACAGACAGACTTCCGCTACTCCCTAGCTCCTTTTGGCTTTTGTCTCCATCAAAACCACCATCAAAGTAATTGAGAATGGGGAGAGGGAAGATTGTGATCAGGAGAATCGATAATTCCACGAGCAGGCAAGTTACCTTTTCGAAGAGGAGGAATGGATTATTGAAGAAGGCCAAGGAGCTTACCATCTTATGCGATGCGGAGGTTGGAGTCATGATCTTCTCTAGCACCGGAAAGCTTTACGAATTTGCTAGCACCAGCATGAAGTCGGTGATTGATCGGTACAACAAAGCCAAAGAGGAACATAACCCACTGGCAAACCAAACTTCTGAGG…
PgMADS46-13	387	ATATATATGTATGTATATATATAGGTAATTGAGAATGGGGAGAGGGAAGATTGTGATCAGGAGAATCGATAATTCCACGAGCAGGCAAGTTACCTTTTCGAAGAGGAGGAATGGATTATTGAAGAAGGCCAAGGAGCTTACCATCTTATGCGATGCGGAGGTTGGAGTCATGATCTTCTCTAGCACCGGAAAGCTTTACGAATTTGCTAGCACCAGGTCTTATTTTCTAATCTCATCTATATCGTTAGCTAGAATTAAATATTAATACACGTGTTTTTCGTATTTTGCATATTTTTTAATTTAAACAAGACTAGTAATTTTTAATTTTACCTGAAATTAATCATGTGGCATTTCTCATTTTGATGTATATATACCTGATTGAATGTG
PgMADS46-15	1842	ATATATATGTATGTATATATATAGGTAATTGAGAATGGGGAGAGGGAAGATTGTGATCAGGAGAATCGATAATTCCACGAGCAGGCAAGTTACCTTTTCGAAGAGGAGGAATGGATTATTGAAGAAGGCCAAGGAGCTTACCATCTTATGCGATGCGGAGGTTGGAGTCATGATCTTCTCTAGCACCGGAAAGCTTTACGAATTTGCTAGCACCAGCATGAAGTCGGTGATTGATCGGTACAACAAAGCCAAAGAGGAACATAACCCACTGGCAAACCAAACTTCTGAGGTCAAGGTACTCTTTAATACCTAGTCCTCCACCATTCTTTTGTTTAAGAAAAGGCATTTCTGAATTTTATTCCCTGTTTCAAGCGTGTAACTATTAATTATGCTTTATAA…
PgMADS46-17	2231	CAAACTTCATCTCTCTCCTCATCAAATATAATCCTTAAACAGACTGACTTTCCTCGTACAATCCATAAACAGACAGACTTCCGCTACTCCCTAGCTCCTTTTGGCTTTTGTCTCCATCAAAACCACCATCAAAGTAATTGAGAATGGGGAGAGGGAAGATTGTGATCAGGAGAATCGATAATTCCACGAGCAGGCAAGTTACCTTTTCGAAGAGGAGGAATGGATTATTGAAGAAGGCCAAGGAGCTTACCATCTTATGCGATGCGGAGGTTGGAGTCATGATCTTCTCTAGCACCGGAAAGCTTTACGAATTTGCTAGCACCAGCATGAAGTCGGTGATTGATCGGTACAACAAAGCCAAAGAGGAACATAACCCACTGGCAAACCAAACTTCTGAGG…
PgMADS46-18	2082	CAAACTTCATCTCTCTCCTCATCAAATATAATCCTTAAACAGACTGACTTTCCTCGTACAATCCATAAACAGACAGACTTCCGCTACTCCCTAGCTCCTTTTGGCTTTTGTCTCCATCAAAACCACCATCAAAGTAATTGAGAATGGGGAGAGGGAAGATTGTGATCAGGAGAATCGATAATTCCACGAGCAGGCAAGTTACCTTTTCGAAGAGGAGGAATGGATTATTGAAGAAGGCCAAGGAGCTTACCATCTTATGCGATGCGGAGGTTGGAGTCATGATCTTCTCTAGCACCGGAAAGCTTTACGAATTTGCTAGCACCAGCATGAAGTCGGTGATTGATCGGTACAACAAAGCCAAAGAGGAACATAACCCACTGGCAAACCAAACTTCTGAGG…
PgMADS46-19	1973	ATATATATGTATGTATATATATAGGTAATTGAGAATGGGGAGAGGGAAGATTGTGATCAGGAGAATCGATAATTCCACGAGCAGGCAAGTTACCTTTTCGAAGAGGAGGAATGGATTATTGAAGAAGGCCAAGGAGCTTACCATCTTATGCGATGCGGAGGTTGGAGTCATGATCTTCTCTAGCACCGGAAAGCTTTACGAATTTGCTAGCACCAGCATGAAGTCGGTGATTGATCGGTACAACAAAGCCAAAGAGGAACATAACCCACTGGCAAACCAAACTTCTGAGGTCAAGGTACTCTTTAATACCTAGTCCTCCACCATTCTTTTGTTTAAGAAAAGGCATTTCTGAATTTTATTCCCTGTTTCAAGCGTGTAACTATTAATTATGCTTTATAA…
PgMADS46-21	679	CAAACTTCATCTCTCTCCTCATCAAATATAATCCTTAAACAGACTGACTTTCCTCGTACAATCCATAAACAGACAGACTTCCGCTACTCCCTAGCTCCTTTTGGCTTTTGTCTCCATCAAAACCACCATCAAAGTAATTGAGAATGGGGAGAGGGAAGATTGTGATCAGGAGAATCGATAATTCCACGAGCAGGCAAGTTACCTTTTCGAAGAGGAGGAATGGATTATTGAAGAAGGCCAAGGAGCTTACCATCTTATGCGATGCGGAGGTTGGAGTCATGATCTTCTCTAGCACCGGAAAGCTTTACGAATTTGCTAGCACCAGCATGAAGTCGGTGATTGATCGGTACAACAAAGCCAAAGAGGAACATAACCCACTGGCAAACCAAACTTCTGAGG…
PgMADS46-22	334	ATATATATGTATGTATATATATAGGTAATTGAGAATGGGGAGAGGGAAGATTGTGATCAGGAGAATCGATAATTCCACGAGCAGGCAAGTTACCTTTTCGAAGAGGAGGAATGGATTATTGAAGAAGGCCAAGGAGCTTACCATCTTATGCGATGCGGAGGTTGGAGTCATGATCTTCTCTAGCACCGGAAAGCTTTACGAATTTGCTAGCACCAGCATGAAGTCGGTGATTGATCGGTACAACAAAGCCAAAGAGGAACATAACCCACTGGCAAACCAAACTTCTGAGGTCAAGTTGTGGCAAAGGGAGGCAGCAATGCTAAGGCAACAACTT
PgMADS46-24	2172	CAAACTTCATCTCTCTCCTCATCAAATATAATCCTTAAACAGACTGACTTTCCTCGTACAATCCATAAACAGACAGACTTCCGCTACTCCCTAGCTCCTTTTGGCTTTTGTCTCCATCAAAACCACCATCAAAGTAATTGAGAATGGGGAGAGGGAAGATTGTGATCAGGAGAATCGATAATTCCACGAGCAGGCAAGTTACCTTTTCGAAGAGGAGGAATGGATTATTGAAGAAGGCCAAGGAGCTTACCATCTTATGCGATGCGGAGGTTGGAGTCATGATCTTCTCTAGCACCGGAAAGCTTTACGAATTTGCTAGCACCAGCATGAAGTCGGTGATTGATCGGTACAACAAAGCCAAAGAGGAACATAACCCACTGGCAAACCAAACTTCTGAGG…
PgMADS46-30	1826	CAAACTTCATCTCTCTCCTCATCAAATATAATCCTTAAACAGACTGACTTTCCTCGTACAATCCATAAACAGACAGACTTCCGCTACTCCCTAGCTCCTTTTGGCTTTTGTCTCCATCAAAACCACCATCAAAGTAATTGAGAATGGGGAGAGGGAAGATTGTGATCAGGAGAATCGATAATTCCACGAGCAGGCAAGTTACCTTTTCGAAGAGGAGGAATGGATTATTGAAGAAGGCCAAGGAGCTTACCATCTTATGCGATGCGGAGGTTGGAGTCATGATCTTCTCTAGCACCGGAAAGCTTTACGAATTTGCTAGCACCAGCATGAAGTCGGTGATTGATCGGTACAACAAAGCCAAAGAGGAACATAACCCACTGGCAAACCAAACTTCTGAGG…
PgMADS46-35	1623	CAAACTTCATCTCTCTCCTCATCAAATATAATCCTTAAACAGACTGACTTTCCTCGTACAATCCATAAACAGACAGACTTCCGCTACTCCCTAGCTCCTTTTGGCTTTTGTCTCCATCAAAACCACCATCAAAGTAATTGAGAATGGGGAGAGGGAAGATTGTGATCAGGAGAATCGATAATTCCACGAGCAGGCAAGTTACCTTTTCGAAGAGGAGGAATGGATTATTGAAGAAGGCCAAGGAGCTTACCATCTTATGCGATGCGGAGGTTGGAGTCATGATCTTCTCTAGCACCGGAAAGCTTTACGAATTTGCTAGCACCAGCATGAAGTCGGTGATTGATCGGTACAACAAAGCCAAAGAGGAACATAACCCACTGGCAAACCAAACTTCTGAGG…
PgMADS46-41	1951	CAAACTTCATCTCTCTCCTCATCAAATATAATCCTTAAACAGACTGACTTTCCTCGTACAATCCATAAACAGACAGACTTCCGCTACTCCCTAGCTCCTTTTGGCTTTTGTCTCCATCAAAACCACCATCAAAGTAATTGAGAATGGGGAGAGGGAAGATTGTGATCAGGAGAATCGATAATTCCACGAGCAGGCAAGTTACCTTTTCGAAGAGGAGGAATGGATTATTGAAGAAGGCCAAGGAGCTTACCATCTTATGCGATGCGGAGGTTGGAGTCATGATCTTCTCTAGCACCGGAAAGCTTTACGAATTTGCTAGCACCAGCATGAAGTCGGTGATTGATCGGTACAACAAAGCCAAAGAGGAACATAACCCACTGGCAAACCAAACTTCTGAGG…
PgMADS46-46	506	ATATATATGTATGTATATATATAGGTAATTGAGAATGGGGAGAGGGAAGATTGTGATCAGGAGAATCGATAATTCCACGAGCAGGCAAGTTACCTTTTCGAAGAGGAGGAATGGATTATTGAAGAAGGCCAAGGAGCTTACCATCTTATGCGATGCGGAGGTTGGAGTCATGATCTTCTCTAGCACCGGAAAGCTTTACGAATTTGCTAGCACCAGCATGAAGTCGGTGATTGATCGGTACAACAAAGCCAAAGAGGAACATAACCCACTGGCAAACCAAACTTCTGAGGTCAAGGTACTCTTTAATACCTAGTCCTCCACCATTCTTTTGTTTAAGAAAAGGCATTTCTGAATTTTATTCCCTGCAATAGCAATTCAGATAAGGAATTGAATGGAATG…
PgMADS46-49	2230	ATATATATGTATGTATATATATAGGTAATTGAGAATGGGGAGAGGGAAGATTGTGATCAGGAGAATCGATAATTCCACGAGCAGGCAAGTTACCTTTTCGAAGAGGAGGAATGGATTATTGAAGAAGGCCAAGGAGCTTACCATCTTATGCGATGCGGAGGTTGGAGTCATGATCTTCTCTAGCACCGGAAAGCTTTACGAATTTGCTAGCACCAGCATGAAGTCGGTGATTGATCGGTACAACAAAGCCAAAGAGGAACATAACCCACTGGCAAACCAAACTTCTGAGGTCAAGGTACTCTTTAATACCTAGTCCTCCACCATTCTTTTGTTTAAGAAAAGGCATTTCTGAATTTTATTCCCTGTTTCAAGCGTGTAACTATTAATTATGCTTTATAA…
PgMADS46-50	1411	ATATATATGTATGTATATATATAGGTAATTGAGAATGGGGAGAGGGAAGATTGTGATCAGGAGAATCGATAATTCCACGAGCAGGCAAGTTACCTTTTCGAAGAGGAGGAATGGATTATTGAAGAAGGCCAAGGAGCTTACCATCTTATGCGATGCGGAGGTTGGAGTCATGATCTTCTCTAGCACCGGAAAGCTTTACGAATTTGCTAGCACCAGCATGAAGTCGGTGATTGATCGGTACAACAAAGCCAAAGAGGAACATAACCCACTGGCAAACCAAACTTCTGAGGTCAAGGTACTCTTTAATACCTAGTCCTCCACCATTCTTTTGTTTAAGAAAAGGCATTTCTGAATTTTATTCCCTGTTTCAAGCGTGTAACTATTAATTATGCTTTATAA…
PgMADS46-52	1993	CAAACTTCATCTCTCTCCTCATCAAATATAATCCTTAAACAGACTGACTTTCCTCGTACAATCCATAAACAGACAGACTTCCGCTACTCCCTAGCTCCTTTTGGCTTTTGTCTCCATCAAAACCACCATCAAAGTAATTGAGAATGGGGAGAGGGAAGATTGTGATCAGGAGAATCGATAATTCCACGAGCAGGCAAGTTACCTTTTCGAAGAGGAGGAATGGATTATTGAAGAAGGCCAAGGAGCTTACCATCTTATGCGATGCGGAGGTTGGAGTCATGATCTTCTCTAGCACCGGAAAGCTTTACGAATTTGCTAGCACCAGCATGAAGTCGGTGATTGATCGGTACAACAAAGCCAAAGAGGAACATAACCCACTGGCAAACCAAACTTCTGAGG…
PgMADS46-53	1775	CAAACTTCATCTCTCTCCTCATCAAATATAATCCTTAAACAGACTGACTTTCCTCGTACAATCCATAAACAGACAGACTTCCGCTACTCCCTAGCTCCTTTTGGCTTTTGTCTCCATCAAAACCACCATCAAAGTAATTGAGAATGGGGAGAGGGAAGATTGTGATCAGGAGAATCGATAATTCCACGAGCAGGCAAGTTACCTTTTCGAAGAGGAGGAATGGATTATTGAAGAAGGCCAAGGAGCTTACCATCTTATGCGATGCGGAGGTTGGAGTCATGATCTTCTCTAGCACCGGAAAGCTTTACGAATTTGCTAGCACCAGCATGAAGTCGGTGATTGATCGGTACAACAAAGCCAAAGAGGAACATAACCCACTGGCAAACCAAACTTCTGAGG…
PgMADS46-56	1915	CAAACTTCATCTCTCTCCTCATCAAATATAATCCTTAAACAGACTGACTTTCCTCGTACAATCCATAAACAGACAGACTTCCGCTACTCCCTAGCTCCTTTTGGCTTTTGTCTCCATCAAAACCACCATCAAAGTAATTGAGAATGGGGAGAGGGAAGATTGTGATCAGGAGAATCGATAATTCCACGAGCAGGCAAGTTACCTTTTCGAAGAGGAGGAATGGATTATTGAAGAAGGCCAAGGAGCTTACCATCTTATGCGATGCGGAGGTTGGAGTCATGATCTTCTCTAGCACCGGAAAGCTTTACGAATTTGCTAGCACCAGCATGAAGTCGGTGATTGATCGGTACAACAAAGCCAAAGAGGAACATAACCCACTGGCAAACCAAACTTCTGAGG…
PgMADS46-57	496	CAAACTTCATCTCTCTCCTCATCAAATATAATCCTTAAACAGACTGACTTTCCTCGTACAATCCATAAACAGACAGACTTCCGCTACTCCCTAGCTCCTTTTGGCTTTTGTCTCCATCAAAACCACCATCAAAGTAATTGAGAATGGGGAGAGGGAAGATTGTGATCAGGAGAATCGATAATTCCACGAGCAGGCAAGTTACCTTTTCGAAGAGGAGGAATGGATTATTGAAGAAGGCCAAGGAGCTTACCATCTTATGCGATGCGGAGGTTGGAGTCATGATCTTCTCTAGCACCGGAAAGCTTTACGAATTTGCTAGCACCAGGTCTTATTTTCTAATCTCATCTATATCGTTAGCTAGAATTAAATATTAATACACGTGTTTTTCGTATTTTGCAT…
PgMADS46-61	1884	ATATATATGTATGTATATATATAGGTAATTGAGAATGGGGAGAGGGAAGATTGTGATCAGGAGAATCGATAATTCCACGAGCAGGCAAGTTACCTTTTCGAAGAGGAGGAATGGATTATTGAAGAAGGCCAAGGAGCTTACCATCTTATGCGATGCGGAGGTTGGAGTCATGATCTTCTCTAGCACCGGAAAGCTTTACGAATTTGCTAGCACCAGCATGAAGTCGGTGATTGATCGGTACAACAAAGCCAAAGAGGAACATAACCCACTGGCAAACCAAACTTCTGAGGTCAAGGTACTCTTTAATACCTAGTCCTCCACCATTCTTTTGTTTAAGAAAAGGCATTTCTGAATTTTATTCCCTGTTTCAAGCGTGTAACTATTAATTATGCTTTATAA…
PgMADS46-65	615	CAAACTTCATCTCTCTCCTCATCAAATATAATCCTTAAACAGACTGACTTTCCTCGTACAATCCATAAACAGACAGACTTCCGCTACTCCCTAGCTCCTTTTGGCTTTTGTCTCCATCAAAACCACCATCAAAGTAATTGAGAATGGGGAGAGGGAAGATTGTGATCAGGAGAATCGATAATTCCACGAGCAGGCAAGTTACCTTTTCGAAGAGGAGGAATGGATTATTGAAGAAGGCCAAGGAGCTTACCATCTTATGCGATGCGGAGGTTGGAGTCATGATCTTCTCTAGCACCGGAAAGCTTTACGAATTTGCTAGCACCAGCATGAAGTCGGTGATTGATCGGTACAACAAAGCCAAAGAGGAACATAACCCACTGGCAAACCAAACTTCTGAGG…
PgMADS46-67	2339	CAAACTTCATCTCTCTCCTCATCAAATATAATCCTTAAACAGACTGACTTTCCTCGTACAATCCATAAACAGACAGACTTCCGCTACTCCCTAGCTCCTTTTGGCTTTTGTCTCCATCAAAACCACCATCAAAGTAATTGAGAATGGGGAGAGGGAAGATTGTGATCAGGAGAATCGATAATTCCACGAGCAGGCAAGTTACCTTTTCGAAGAGGAGGAATGGATTATTGAAGAAGGCCAAGGAGCTTACCATCTTATGCGATGCGGAGGTTGGAGTCATGATCTTCTCTAGCACCGGAAAGCTTTACGAATTTGCTAGCACCAGCATGAAGTCGGTGATTGATCGGTACAACAAAGCCAAAGAGGAACATAACCCACTGGCAAACCAAACTTCTGAGG…
PgMADS46-70	1514	ATATATATGTATGTATATATATAGGTAATTGAGAATGGGGAGAGGGAAGATTGTGATCAGGAGAATCGATAATTCCACGAGCAGGCAAGTTACCTTTTCGAAGAGGAGGAATGGATTATTGAAGAAGGCCAAGGAGCTTACCATCTTATGCGATGCGGAGGTTGGAGTCATGATCTTCTCTAGCACCGGAAAGCTTTACGAATTTGCTAGCACCAGCATGAAGTCGGTGATTGATCGGTACAACAAAGCCAAAGAGGAACATAACCCACTGGCAAACCAAACTTCTGAGGTCAAGGTACTCTTTAATACCTAGTCCTCCACCATTCTTTTGTTTAAGAAAAGGCATTTCTGAATTTTATTCCCTGTTTCAAGCGTGTAACTATTAATTATGCTTTATAA…
PgMADS46-73	1833	ATATATATGTATGTATATATATAGGTAATTGAGAATGGGGAGAGGGAAGATTGTGATCAGGAGAATCGATAATTCCACGAGCAGGCAAGTTACCTTTTCGAAGAGGAGGAATGGATTATTGAAGAAGGCCAAGGAGCTTACCATCTTATGCGATGCGGAGGTTGGAGTCATGATCTTCTCTAGCACCGGAAAGCTTTACGAATTTGCTAGCACCAGCATGAAGTCGGTGATTGATCGGTACAACAAAGCCAAAGAGGAACATAACCCACTGGCAAACCAAACTTCTGAGGTCAAGGTACTCTTTAATACCTAGTCCTCCACCATTCTTTTGTTTAAGAAAAGGCATTTCTGAATTTTATTCCCTGTTTCAAGCGTGTAACTATTAATTATGCTTTATAA…
PgMADS46-74	443	CAAACTTCATCTCTCTCCTCATCAAATATAATCCTTAAACAGACTGACTTTCCTCGTACAATCCATAAACAGACAGACTTCCGCTACTCCCTAGCTCCTTTTGGCTTTTGTCTCCATCAAAACCACCATCAAAGTAATTGAGAATGGGGAGAGGGAAGATTGTGATCAGGAGAATCGATAATTCCACGAGCAGGCAAGTTACCTTTTCGAAGAGGAGGAATGGATTATTGAAGAAGGCCAAGGAGCTTACCATCTTATGCGATGCGGAGGTTGGAGTCATGATCTTCTCTAGCACCGGAAAGCTTTACGAATTTGCTAGCACCAGCATGAAGTCGGTGATTGATCGGTACAACAAAGCCAAAGAGGAACATAACCCACTGGCAAACCAAACTTCTGAGG…
PgMADS46-77	570	ATATATATGTATGTATATATATAGGTAATTGAGAATGGGGAGAGGGAAGATTGTGATCAGGAGAATCGATAATTCCACGAGCAGGCAAGTTACCTTTTCGAAGAGGAGGAATGGATTATTGAAGAAGGCCAAGGAGCTTACCATCTTATGCGATGCGGAGGTTGGAGTCATGATCTTCTCTAGCACCGGAAAGCTTTACGAATTTGCTAGCACCAGCATGAAGTCGGTGATTGATCGGTACAACAAAGCCAAAGAGGAACATAACCCACTGGCAAACCAAACTTCTGAGGTCAAGGTACTCTTTAATACCTAGTCCTCCACCATTCTTTTGTTTAAGAAAAGGCATTTCTGAATTTTATTCCCTCCTTTACGCCAAAATATCTCCGCTATTTGGTATGA…
PgMADS47-12	884	TTTTTTTTATCTCAATCAAACTTTATTTAAGATTCAATAAATTTTACGAACCAAATTTAAACAACTCAATACTCAACTCAGTCGTTTACACCACTACATTCCTCCGGTTCCATTCCATATATTTTGGCTAGCACAGTTGCTGTTAATGCCTATATAACATGTCTACCCAAGTTCCCTTTCAAATTTAAAGATACTCGTAATCATGTAGCCATAATACAATTGGGGTTAGATTATATATTAATTTAAGAGCAGTCATTAATGCAATAGTTTTGTCTGCCCATACTAGTCTAGCTCCTTTGCCCTTTCTCCGTCAGCCTGAATAGGGTAACCCCAACTTGAGGGATGTATCCGAGCTTTCATAGTCCTGTGGAGGGCCAGTAGAGTTGCAGATATTGGTGA…
PgMADS47-25	920	AAAAAATTCAAACCTTTCCAACTAAATTCGAGGTCATGACTTGGTAATAAACTATGTCGATCAAACTTTATTTAACTTTATTTAAGATTCCGTAAATTTTATGAACAACTCAATACTCAACTCACTCGACTTGTTCGTTTACACCACTACATTCCATATATTTTGGCTAGCACAGTTGCTGTTAATGCCTATATAACATGTCTACCCAAGTTCCCTTTCAAATTTAAAGATACTCAGTAATCATGTAGCCATTATACAATTGGGGTTAGATTATATATTAATTTAAGAGCAGTCATTAATGCAATAGTTTTGTCTGCCCCATACTAGCTCCTTTGCCCTTTCTCTGTCAGCCTGAATAGGGTAACCCCAACTTGAGGGATGTATCCGAGCTTTCATAGT…
PgMADS47-33	1369	TTGAGATTAAAGTGAACTTTTTGTTACAGAAGAATCAATGTCTAATAATGCTAGTTAAAATTGTAAAGCTTTTGTAATTTCCTTAACTATTTTGCCACCATACAACACAATCTTAAAGCATCTCCAACAACCTCTTCAACCACTTTGGGATACTCAAATAGGTGAGCCACATCAAAAAAATCTCCAACAGCCTCTTCAACCTTAGTTATCAAATCTGCAATCTCATTCTCTCTCTTCAAATCTGTAACCTCATTCTCTTCTCTCTTTAAATTTGCAACCTCATTCTCTCTCTTCAAAACATTTATTTGTTTTTGGGAGAATCAAAATCATATGAAAAAGGCTAAAAACATTTATTATGCTTGATGAGTTTTATGTAGAACTCATTGAATTGAAGAGATT…
PgMADS48-04	2555	ATTAATTAATTAGGGTTTCTTGTGTGTATATATGAAAGTACGTACACTTGATAATTAAGAAAGAGTGGACTGATCAGAGGGAACTAGCTAGCTAATTGATAAAAATGGGGAGAGGAAGGGTACAGTTGAAGCGGATCGAGAACAAGATAAGCCGGCAAGTGACATTCTCAAAGCGCCGGTCGGGATTGCTGAAGAAAGCTCACGAGATCTCAGTTCTGTGCGATGCCCAAGTTGCCCTTATTGTCTTCTCTACTATGGGAAAGCTCTGCGAGTACTCCACTGATTCAAGTATGGAAACAATTCTGGAAAAGTATGATGGGTATTCTTATGCCGAGAAACAGCTTAGTACTGCAACTGATGATACTGAACCTCAGAATAGCTGGTCTCTTGAATTCCCAA…
PgMADS48-06	2595	AATAACACTACTACTAATATCTCTATTAATTAGTGAAAAATTAATTAATTAATTAGGGTTTCTTGTGTATATATGAAAGTACGTAAGGAGGAGGACGTACACTTGATAATTAATTAAGAAAGAGTGGCCGGCTAATTGATAAAAATGGGGAGAGGAAGGGTACAGTTGAAGCGGATCGAGAACAAGATAAGCCGGCAAGTGACATTCTCAAAGCGCCGGTCGGGATTGCTGAAGAAAGCTCACGAGATCTCAGTTCTGTGCGATGCCCAAGTTGCCCTTATTGTCTTCTCTACTATGGGAAAGCTCTGCGAGTACTCCACTGATTCAAGTATGGAAACAATTCTGGAAAAGTATGATGGGTATTCTTATGCCGAGAAACAGCTTAGTACTGCAACTGAT…
PgMADS49-03	2753	GAGAGAGAGAGAGAGAAAGAAAGAAATATAGAATTTGTAAACTAGTCCAATATGCTTAATTAAGGAACTCAAACAACACCAGATAAGCAGATAGGATATATAGTTGCCACATCAAATCAGAAATACCCCAAGCCATCATATCTATCTATCACAGAAATTTAAAACTGAAAAAATCCGGCAGAAGTCATAATAGGCAGGGCCTGGGAAGGAGGCTGCCATGGTTTGAGCCAAGGGTCATCAGCAATGTCCACTGAATTATACTCATCCAAGTAGCTGGAAACAAGTTGTGCAGACTCTAATCTCTTTCTTAATTCTTCTCTTTGAGCTCTCAAAACCCGATTCTCAGTTTCAACAGCTGCATATCGTCTTGTGAATTCATTAATTTTCCGAATCATCTCA…
PgMADS49-06	2818	GAGAGAGAGAGAGAGAAAGAAAGAAATATAGAATTTGTAAACTAGTCCAATATGCTTAATTAAGGAACTCAAACAACACCAGATAAGCAGATAGGATATATAGTTGCCACATCAAATCAGAAATACCCCAAGCCATCATATCTATCTATCACAGAAATTTAAAACTGAAAAAATCCGGCAGAAGTCATAATAGGCAGGGCCTGGGAAGGAGGCTGCCATGGTTTGAGCCAAGGGTCATCAGCAATGTCCACTGAATTATACTCATCCAAGTAGCTGGAAACAAGTTGTGCAGACTCTAATCTCTTTCTTAATTCTTCTCTTTGAGCTCTCAAAACCCGATTCTCAGTTTCAACAGCTGCATATCGTCTTGTGAATTCATTAATTTTCCGAATCATCTCA…
PgMADS49-09	2838	GAGAGAGAGAGAGAGAAAGAAAGAAATATAGAATTTGTAAACTAGTCCAATATGCTTAATTAAGGAACTCAAACAACACCAGATAAGCAGATAGGATATATAGTTGCCACATCAAATCAGAAATACCCCAAGCCATCATATCTATCTATCACAGAAATTTAAAACTGAAAAAATCCGGCAGAAGTCATAATAGGCAGGGCCTGGGAAGGAGGCTGCCATGGTTTGAGCCAAGGGTCATCAGCAATGTCCACTGAATTATACTCATCCAAGTAGCTGGAAACAAGTTGTGCAGACTCTAATCTCTTTCTTAATTCTTCTCTTTGAGCTCTCAAAACCCGATTCTCAGTTTCAACAGCTGCATATCGTCTTGTGAATTCATTAATTTTCCGAATCATCTCA…
PgMADS49-15	2849	GAGAGAGAGAGAGAGAAAGAAAGAAATATAGAATTTGTAAACTAGTCCAATATGCTTAATTAAGGAACTCAAACAACACCAGATAAGCAGATAGGATATATAGTTGCCACATCAAATCAGAAATACCCCAAGCCATCATATCTATCTATCACAGAAATTTAAAACTGAAAAAATCCGGCAGAAGTCATAATAGGCAGGGCCTGGGAAGGAGGCTGCCATGGTTTGAGCCAAGGGTCATCAGCAATGTCCACTGAATTATACTCATCCAAGTAGCTGGAAACAAGTTGTGCAGACTCTAATCTCTTTCTTAATTCTTCTCTTTGAGCTCTCAAAACCCGATTCTCAGTTTCAACAGCTGCATATCGTCTTGTGAATTCATTAATTTTCCGAATCATCTCA…
PgMADS49-22	2733	GAGAGAGAGAGAGAGAAAGAAAGAAATATAGAATTTGTAAACTAGTCCAATATGCTTAATTAAGGAACTCAAACAACACCAGATAAGCAGATAGGATATATAGTTGCCACATCAAATCAGAAATACCCCAAGCCATCATATCTATCTATCACAGAAATTTAAAACTGAAAAAATCCGGCAGAAGTCATAATAGGCAGGGCCTGGGAAGGAGGCTGCCATGGTTTGAGCCAAGGGTCATCAGCAATGTCCACTGAATTATACTCATCCAAGTAGCTGGAAACAAGTTGTGCAGACTCTAATCTCTTTCTTAATTCTTCTCTTTGAGCTCTCAAAACCCGATTCTCAGTTTCAACAGCTGCATATCGTCTTGTGAATTCATTAATTTTCCGAATCATCTCA…
PgMADS49-25	2722	GAGAGAGAGAGAGAGAAAGAAAGAAATATAGAATTTGTAAACTAGTCCAATATGCTTAATTAAGGAACTCAAACAACACCAGATAAGCAGATAGGATATATAGTTGCCACATCAAATCAGAAATACCCCAAGCCATCATATCTATCTATCACAGAAATTTAAAACTGAAAAAATCCGGCAGAAGTCATAATAGGCAGGGCCTGGGAAGGAGGCTGCCATGGTTTGAGCCAAGGGTCATCAGCAATGTCCACTGAATTATACTCATCCAAGTAGCTGGAAACAAGTTGTGCAGACTCTAATCTCTTTCTTAATTCTTCTCTTTGAGCTCTCAAAACCCGATTCTCAGTTTCAACAGCTGCATATCGTCTTGTGAATTCATTAATTTTCCGAATCATCTCA…
PgMADS49-26	2533	GAGAGAGAGAGAGAGAAAGAAAGAAATATAGAATTTGTAAACTAGTCCAATATGCTTAATTAAGGAACTCAAACAACACCAGATAAGCAGATAGGATATATAGTTGCCACATCAAATCAGAAATACCCCAAGCCATCATATCTATCTATCACAGAAATTTAAAACTGAAAAAATCCGGCAGAAGTCATAATAGGCAGGGCCTGGGAAGGAGGCTGCCATGGTTTGAGCCAAGGGTCATCAGCAATGTCCACTGAATTATACTCATCCAAGTAGCTGGAAACAAGTTGTGCAGACTCTAATCTCTTTCTTAATTCTTCTCTTTGAGCTCTCAAAACCCGATTCTCAGTTTCAACAGCTGCATATCGTCTTGTGAATTCATTAATTTTCCGAATCATCTCA…
PgMADS49-29	2742	GAGAGAGAGAGAGAGAAAGAAAGAAATATAGAATTTGTAAACTAGTCCAATATGCTTAATTAAGGAACTCAAACAACACCAGATAAGCAGATAGGATATATAGTTGCCACATCAAATCAGAAATACCCCAAGCCATCATATCTATCTATCACAGAAATTTAAAACTGAAAAAATCCGGCAGAAGTCATAATAGGCAGGGCCTGGGAAGGAGGCTGCCATGGTTTGAGCCAAGGGTCATCAGCAATGTCCACTGAATTATACTCATCCAAGTAGCTGGAAACAAGTTGTGCAGACTCTAATCTCTTTCTTAATTCTTCTCTTTGAGCTCTCAAAACCCGATTCTCAGTTTCAACAGCTGCATATCGTCTTGTGAATTCATTAATTTTCCGAATCATCTCA…
PgMADS49-34	2829	GAGAGAGAGAGAGAGAAAGAAAGAAATATAGAATTTGTAAACTAGTCCAATATGCTTAATTAAGGAACTCAAACAACACCAGATAAGCAGATAGGATATATAGTTGCCACATCAAATCAGAAATACCCCAAGCCATCATATCTATCTATCACAGAAATTTAAAACTGAAAAAATCCGGCAGAAGTCATAATAGGCAGGGCCTGGGAAGGAGGCTGCCATGGTTTGAGCCAAGGGTCATCAGCAATGTCCACTGAATTATACTCATCCAAGTAGCTGGAAACAAGTTGTGCAGACTCTAATCTCTTTCTTAATTCTTCTCTTTGAGCTCTCAAAACCCGATTCTCAGTTTCAACAGCTGCATATCGTCTTGTGAATTCATTAATTTTCCGAATCATCTCA…
PgMADS49-43	1835	GAGAGAGAGAGAGAGAAAGAAAGAAATATAGAATTTGTAAACTAGTCCAATATGCTTAATTAAGGAACTCAAACAACACCAGATAAGCAGATAGGATATATAGTTGCCACATCAAATCAGAAATACCCCAAGCCATCATATCTATCTATCACAGAAATTTAAAACTGAAAAAATCCGGCAGAAGTCATAATAGGCAGGGCCTGGGAAGGAGGCTGCCATGGTTTGAGCCAAGGGTCATCAGCAATGTCCACTGAATTATACTCATCCAAGTAGCTGGAAACAAGTTGTGCAGACTCTAATCTCTTTCTTAATTCTTCTCTTTGAGCTCTCAAAACCCGATTCTCAGTTTCAACAGCTGCATATCGTCTTGTGAATTCATTAATTTTCCGAATCATCTCA…
PgMADS49-44	1739	GAGAGAGAGAGAGAGAAAGAAAGAAATATAGAATTTGTAAACTAGTCCAATATGCTTAATTAAGGAACTCAAACAACACCAGATAAGCAGATAGGATATATAGTTGCCACATCAAATCAGAAATACCCCAAGCCATCATATCTATCTATCACAGAAATTTAAAACTGAAAAAATCCGGCAGAAGTCATAATAGGCAGGGCCTGGGAAGGAGGCTGCCATGGTTTGAGCCAAGGGTCATCAGCAATGTCCACTGAATTATACTCATCCAAGTAGCTGGAAACAAGTTGTGCAGACTCTAATCTCTTTCTTAATTCTTCTCTTTGAGCTCTCAAAACCCGATTCTCAGTTTCAACAGCTGCATATCGTCTTGTGAATTCATTAATTTTCCGAATCATCTCA…
PgMADS49-49	2629	GAGAGAGAGAGAGAGAAAGAAAGAAATATAGAATTTGTAAACTAGTCCAATATGCTTAATTAAGGAACTCAAACAACACCAGATAAGCAGATAGGATATATAGTTGCCACATCAAATCAGAAATACCCCAAGCCATCATATCTATCTATCACAGAAATTTAAAACTGAAAAAATCCGGCAGAAGTCATAATAGGCAGGGCCTGGGAAGGAGGCTGCCATGGTTTGAGCCAAGGGTCATCAGCAATGTCCACTGAATTATACTCATCCAAGTAGCTGGAAACAAGTTGTGCAGACTCTAATCTCTTTCTTAATTCTTCTCTTTGAGCTCTCAAAACCCGATTCTCAGTTTCAACAGCTGCATATCGTCTTGTGAATTCATTAATTTTCCGAATCATCTCA…
PgMADS50	304	ATCAAGCTGCTGCTCCAAATTCTGCATCTCTTTTAGATTCAAGGAGTCGAGATCCTCTCCCATATATTGCCTATGGTTTCTTTGTAAAAGCTCAATCCTAGCCTTGAGTTTGGAGTACTCAAGGGTCCAGTTTCTAGTTGAATCATTAGTGTCATTTGCAACTAGCTGCCTTTCTGCATAAGAATATCTTTCGTATCGTTCAAGGATATTCTCCATGGATGAATCGGTGGAATACTGAAAGAGCTTGCCTTTGGTGGAGAAGACGATAAGGGCGACCTCAGCATCACAAAGAACAGAGATCTCA
PgMADS51	235	GCAAAAGCTCCAAGGGGTTTTGTTTCTATATCTATCGATCTTGCTTGGTATTTTCTTGAAAATAATTTCCACTATCTTGAAAATAATTAATTAATCAAGAAGAAGTGAAATAAAGATGGGTAGAGGAAAGGTGCAGTTGAGGAGGATAGAGAACAAGATAAACAGACAGGTAACATTCACCAAGAGGAGAGGTGGGCTTTTGAAGAAAGCCCATGAGATCTCTGTTCTTTGTGAT
PgMADS52	215	ATTTTATTGGGTTTTTGATCAATTTGGGGAATCTGGGGTTGGTTTAAATCTAAAGGAGAAAAAAATGGGTAGAGGAAAAATTGAGATAAAGAAGATTGAGAATTTGAATAGCAGACAAGTAACATTCTCAAAAAGGCGTGCTGGGTTGCTGAAGAAGGCCAATGAACTTGCTGTTTTATGTGATGCTGAAATTGCTGTAATTGTTTTTTCAAATA
PgMADS53	224	TAAATCTACCAGAGGTACACCGTTGGTTATCAATCTGTTTGCAGGATGGGGAGGGTCAAGCTAAAAATTACTTAAAAGATTAGAGAATACTAGCAATCGTTAAGTGACATATTCAAAAAGGAGATGTGGAATCCTAAAGAAAGCTAAAGAGCTCTCGATATTATGCGACATTGATATCGTCCTTCTAATGTTTTCTCCAACTGGAAAGCCTACTATATTTGGTG
PgMADS54	505	GTCGTGCTGGACCTGATGGTATCCTATCTCCAGCTCCCTCATGCGGCCGCTCAGATCAACAGCCTGTTGGTGCATCCTAAAAGTCAGTATCTTGTGTTCGTCCTCCAGCATCTTTCCATTCGTCTTGTGCATCCTCCAGTAGTCCATCTGCTTCTCGCGCATGTTGGTCTGCCCATTCTGGAGGCCCTCTTCAATAGCGATCAGCTCCCTGGGCTGCAGGGAGTTCAGGTCCTCGCCTTTCAGATGCCTGAGCTGAATCTGCATGTTGTCGTTCTCCTTCTTGACTCTGTCGATCTCTGCACTCAGGTTCTTGTGCTTCTCACCCCACAGAATCTTCCCGGAGTTGGTCTGGTACTTCTCCAAGATCCTGGACAGCGAGGTCCTGGGCGAGCAGTAGTC…
PgMADS55	240	GCAATCTGAAAATGGAACTCATAAAGAACGAAAAGGCGCGGAACTCGTCACTTCAGAGGAGAAAGCCCAGCATGAAAAAGAAGTTAGACGAGCTAACAACTCTGTGCGATGTCAGAGGGGCGATGATTGTTCATGGAGCTAATAACAAGACAGAGCTCTGGGTCGCCAACAATGGTGAAGTACAAATTTGTCATATGTTCCACAAGTACAGGAACCCAACTCGCGCCATTAACTGCGAGG
PgMADS56	201	CCAAGTCACCTTCTCCAAGCGCCGTAGCGGACTCTTCAACAAGGCAAGCGAACTCTGCGTTTTGACTGGAGCCGAGGTCGCCATCCTGCTGGAATCTCCAGGCGGCCGTGTCTATGGTTTCGGCAGCCCAAGTGTGGAATCCGTCATGGGCCGCTACCTCGGTGAAAGTTCTACCGGGGCTCCTGATCCGCAGAAACCAGG
PgMADS57	441	AAGCCCTCTTCTTCTTTTTGAGAATGTCACCTGCCTTGCTGTTGTATTATCTATCTTCTTTATCTTTATCTTTTTTCTCGCCATCTCTACTGTCTCTGTTTGGTGTTTAATTGGGTTATGTGGAGTGGGTATGGTATTTGTGATTGTGGGGGTCTGTTGGGTTTTTAGAAATTTGCAGATACAGAGAAAGACGAGATGGGAGAAAACAGAGAGATTGAGCTTTTTATGGTAAAGCAGGTAGGCTTTTTCCTTTTTTATTTCATTTATTTTAGCTACTGTAAAAGGTTTTAAAAAAAGCACTGTTTGATTGAACCGGACATTTTAAGGTATAATTGAGGTACTTGTACTACTACTACACTTTTTTTAATAGAGTTCAGTACTAACATCTATCTTTAGTTG…
