# Supplementary material for: Evolution, Structural and Functional Characteristics of the MADS-box Gene Family and Gene Expression Through Methyl Jasmonate Regulation in Panax ginseng C.A. Meyer
Source: Plants (Basel). 2024 Dec 21;13(24):3574. doi: 10.3390/plants13243574 (PMC11677711; doi:10.3390/plants13243574)
Supplement: Supplementary file 1 [file plants-13-03574-s001.zip › plants-3325556-supplementary/Table S2. PgMADS genes in the Phylogenetics tree.xlsx]

## Sheet: Sheet1
Table S2. The genes under each subfamily in the phylogenetic tree.
	MICK	AP1	AP3	AG	SVP	AGL12	AGL17	SOC	AGL15	SEP
1	PgMADS41-06	PgMADS48-06	PgMADS12-01	PgMADS26-01	PgMADS23-01	PgMADS20-02	PgMADS46-04	PgMADS37-03	PgMADS21-01	PgMADS36-01
2	PgMADS18-01	PgMADS28-01	PgMADS22-01	PgMADS40-05	PgMADS35-01	PgMADS20-01	PgMADS46-08	PgMADS37-05	PgMADS10-01	PgMADS36-04
3	PgMADS45-02	AGL79	PgMADS30-02	AGL11	PgMADS17-05	AGL12	PgMADS46-06	PgMADS37-06	PgMADS55-01	PgMADS36-03
4	AGL26	AGL8	PgMADS30-01	AGL5	PgMADS17-01	OsMADS33	PgMADS46-22	PgMADS37-01	PgMADS19-01	PgMADS36-02
5	AGL65	OsMADS20	PI	AGL1	PgMADS17-06	OsMADS88	PgMADS29-01	PgMADS44-01	PgMADS43-01	PgMADS36-05
6	OsMADS68	OsMADS18/28	AP3	OsMADS21	PgMADS17-04	OsMADS26	AGL16	PgMADS49-06	PgMADS33-06	PgMADS42-01
7		OsMADS14	AGL104	OsMADS58	AGL24	OsMADS86	AGL21	PgMADS49-09	PgMADS33-09	PgMADS42-05
8		TaAGL10	AGL66	OsMADS3	OsMADS47	OsMADS89	AGL17	PgMADS49-26	PgMADS33-01	PgMADS42-06
9		TaAGL29	OsMADS2	OsMADS13	OsMADS55	OsMADS84	OsMADS23	PgMADS49-44	PgMADS33-08	PgMADS42-08
10		TaAGL25	OsMADS16	TaAGL39	OsMADS22	OsMADS83	OsMADS25	PgMADS49-29	PgMADS33-07	PgMADS39-02
11			OsMADS63	TaAGL2	TaAGL13	OsMADS99	TaAGL6	PgMADS31-03	PgMADS32-02	PgMADS39-03
12			TaAGL26	TaAGL31	TaAGL19	OsMADS82	TaAGL17	PgMADS31-05	PgMADS14-01	SEP1
13				TaAGL9	TaAGL36	OsMADS85		PgMADS31-02	AGL15	AGL6
14					TaAGL11	TaAGL32		AGL19	AGL18	AGL3
15								AGL14	AGL31	OsMADS8/24
16								AGL20	MAF3	OsMADS5
17								OsMADS56	OsMADS65	OsMADS1
18								TaAGL1	OsMADS37	OsMADS6
19								TaAGL23	OsMADS97	TaAGL30
20								TaAGL18	TaAGL33	TaAGL16
21								TaAGL7	TaAGL41	TaAGL28
22								TaAGL20	TaAGL42	TaAGL40
23								TaAGL38	TaAGL22	TaAGL3
24								TaAGL21	TaAGL12	TaAGL5
25										TaAGL8
26										TaAGL4
27										TaAGL24
28										TaAGL27
29										TaAGL34
30										TaAGL37
Total genes	6	10	12	13	14	14	12	24	24	30
PgMADS genes	3	2	4	2	6	2	5	13	12	11
Ratio of PgMADS to total genes in a cluster	0.5	0.2	0.333333	0.153846	0.428571	0.142857	0.416667	0.541667	0.5	0.366667
